# Supplementary material for: Artisanal gold mining in Kakamega and Vihiga counties, Kenya: potential human exposure and health risk
Source: Environ Geochem Health. 2023 Jun 20;45(8):6543–65. doi: 10.1007/s10653-023-01647-z (PMC10403399; doi:10.1007/s10653-023-01647-z)
Supplement: Supplementary file 1 — Supplementary file1 (XLSX 54457 KB) [file 10653_2023_1647_MOESM1_ESM.xlsx]

## Sheet: Title Page
Artisanal gold mining in Kakamega and Vihiga counties, Kenya: Potential human exposure and health risk
Supplementary Table 1a: Data for all soil samples from both Kakamega and Vihiga Counties in Kenya (chemical parameters and location).
Supplementary Table 1b: XRD mineral characterization for ores
Supplementary Table 1c: Soil bioaccessibility data and summaries
Supplementary Table 2: Summary soil data for both ASGM/intervention sites and the control
Supplementary Table 3: Data for all sediment samples from both Kakamega and Vihiga Counties in Kenya (chemical parameters and location)
Supplementary Table 4: Summary sediment data for both ASGM/intervention sites and the control
Supplementary Table 5: Data for all water samples from both Kakamega and Vihiga Counties in Kenya (chemical parameters and location).
Supplementary Table 6: Summary water data for both ASGM/intervention sites and the control
Supplementary Table 7: Exposure parameters used in the health risk estimation for ingestion, inhalation and dermal pathways for soil, sediment and water
Supplementary Table 8: Reference doses (RfD) for non-carcinogenic elements and slope factors (SF) for carcinogenic elements
Supplementary Table 9: Enrichment Factor and Igeo values summary for As, Pb, Hg, Cr, Cd and Ni in soils, sediment and water
Supplementary Table 10: Calculations for Potential Non-Cancer Health Risks for As, Pb, Hg, Cr, Cd and Ni in soils, sediment and water for adults and children
Supplementary Table 11: Calculations for Potential Carcinogenic Health Risks for As, Pb, Hg, Cr, Cd and Ni in soils, sediment and water for adults and children
Supplementary Table 12: Photographs showing the typical ASGM process and methods in Kakamega and Vihiga Counties (Source: Maureene Auma Ondayo)

## Sheet: Supp. Table_1a
Supplementary Table 1a: Data for all soil samples from both Kakamega and Vihiga Counties in Kenya (chemical parameters and location).
LIMS Code	Sample Code/Site ID	Date Sampled	Latitude	Longitude	Village/Area	County	Country	Category 1 (ASGM village/Intervention site/Control site)	Method	Category 2: Sample Origin/process	Category 3a: Potential Exposure type (occupational/non-occupational)	Category 3b; Potential recipient characteristics (predorminantly men; mixed ASGM workers i.e men, women and children; Inadvertent)	Organic Matter	Soil pH	Hg	Li	Be	Na	Mg	Al	P	S	K	Ca	Ti	V	Cr	Mn	Fe	Co	Ni	Cu	Zn	Ga	As	Se	Rb	Sr	Y	Zr	Nb	Mo	Ag	Cd	Sn	Sb	Cs	Ba	La
													Loss-on-ignition%		mg kg-1	mg kg-1	mg kg-1	mg kg-1	mg kg-1	mg kg-1	mg kg-1	mg kg-1	mg kg-1	mg kg-1	mg kg-1	mg kg-1	mg kg-1	mg kg-1	mg kg-1	mg kg-1	mg kg-1	mg kg-1	mg kg-1	mg kg-1	mg kg-1	mg kg-1	mg kg-1	mg kg-1	mg kg-1	mg kg-1	mg kg-1	mg kg-1	mg kg-1	mg kg-1	mg kg-1	mg kg-1	mg kg-1	mg kg-1	mg kg-1
Detection Limits															0.02	0.8	0.04	32	4	10	2	14	82	906	0.6	0.2	0.2	0.4	6	0.008	0.05	0.06	12	0.02	0.5	0.03	0.04	0.04	0.009	0.09	0.004	0.02	0.007	0.006	0.02	0.008	0.005	0.04	0.005
14704-0001	SA001-1-SLIN01	February 26, 2020	0.258245	34.7178	Shirere/Rosterman	Kakamega	Kenya	ASGM/Int	Typical ASGM	Industrial	OCCUP	Predorminantly men	6.72144	5.8	11.0431	14.7	2.04	5701	9429	89309	684	376	14386	11227	5875.7	240.1	517.5	2010.8	89638	63.553	98.9	88.8	88	18.44	35.5	0.78	78.57	133.41	16.832	180.55	30.201	2.2	0.276	0.116	2.09	0.753	2.589	545.64	28.745
14704-0002	SA001-1-SLOR01	February 26, 2020	0.258245	34.7178	Shirere/Rosterman	Kakamega	Kenya	ASGM/Int	Typical ASGM	Ore	OCCUP	Predorminantly men	1.34462	6.45	0.04153	8.5	1.74	24170	9908	83343	768	15	29084	18829	2658.2	54.8	129.5	743	21641	18.513	113.79	29.58	54	16.58	1.5	<0.03	112.11	593.43	15.787	139.53	6.184	0.42	0.087	0.054	1.09	0.367	2.065	1176.01	43.86
14704-0003	SA001-1-SLMW01	February 26, 2020	0.258245	34.7178	Shirere/Rosterman	Kakamega	Kenya	ASGM/Int	Typical ASGM	Mine waste/tailings	OCCUP	Mixed ASGM workers, men, women & in some cases, children	4.04814	6.22	2.21329	10.2	1.72	8384	8255	57133	541	429	11220	12822	3347.4	179.3	813.8	1643.4	71572	46.492	123.55	59.67	93	13.77	482.6	0.6	51.01	189.81	10.083	115.72	17.305	2.07	0.271	0.151	1.31	0.877	1.572	457.2	16.559
14704-0004	SA001-2-SLRE01	February 26, 2020	0.257923	34.72	Shirere/Rosterman	Kakamega	Kenya	ASGM/Int	Typical ASGM	Residential	NON	Inadvertent	7.77162	6.08	0.31497	14.9	2.54	1932	6340	73227	873	225	14736	5123	5407.7	235.8	1257.1	2372.6	100615	58.942	244.79	63.5	132	18.17	7.8	0.98	84.24	90.13	15.271	235.97	38.65	2.31	0.068	0.093	2.25	0.738	2.518	543.96	25.238
14704-0005	SA001-1-SLRE01	February 26, 2020	0.258245	34.7178	Shirere/Rosterman	Kakamega	Kenya	ASGM/Int	Typical ASGM	Residential	NON	Inadvertent	7.39473	5.78	0.44584	17	3.2	1419	4722	84750	761	222	13368	3154	5540.8	277.9	1344	1870.2	120621	61	277.1	66.98	109	21.03	8.4	1.09	79.43	73.41	14.095	270.27	44.418	2.77	0.075	0.074	2.91	0.826	2.707	453.17	21.922
14704-0006	SA001-2-SLAG01	February 26, 2020	0.257923	34.72	Shirere/Rosterman	Kakamega	Kenya	ASGM/Int	Typical ASGM	Agricultural	NON	Inadvertent	7.01301	5.05	0.09767	20.6	2.74	1906	3871	90294	501	162	12362	2407	6890.8	252.8	611.9	1420.9	98434	62.935	152.46	63.47	99	23.38	7.2	0.76	78.23	68.6	25.96	333.61	68.931	3.87	0.07	0.066	3.34	0.615	2.969	452.85	47.422
14704-0007	SA001-3-SLRE01	February 26, 2020	0.258128	34.7201	Shirere/Rosterman	Kakamega	Kenya	ASGM/Int	Typical ASGM	Residential	NON	Inadvertent	1.90035	7.52	0.0228	10.3	1.59	21548	15263	77107	874	54	26111	21368	2873.9	71.4	299.2	971.3	32121	28.726	185.34	69.18	70	16.18	2.8	<0.03	102.51	537.72	15.032	131.77	6.032	0.38	0.085	0.077	1.25	0.34	2.356	1043.91	36.694
14704-0008	SA001-2-SLMW01	February 26, 2020	0.257923	34.72	Shirere/Rosterman	Kakamega	Kenya	ASGM/Int	Typical ASGM	Mine waste/tailings	OCCUP	Mixed ASGM workers, men, women & in some cases, children	3.64922	6.45	1.36719	11.8	2.44	5019	6937	59906	605	643	10276	8744	4180.7	240.8	1244.6	1912	100650	54.261	182.54	69.84	91	15.14	413	0.87	54.7	130.68	11.412	165.93	25.398	2.45	0.143	0.112	1.72	1.02	1.821	398.7	17.762
14704-0009	SA001-3-SLPG01	February 26, 2020	0.258128	34.7201	Shirere/Rosterman	Kakamega	Kenya	ASGM/Int	Typical ASGM	Playground	NON	Inadvertent	7.44763	5.74	0.3207	12.9	2.61	2574	4040	70963	777	295	17099	3535	6157.8	199.9	1071.9	2262.1	86066	51.168	172.95	53.75	76	17.23	25.5	0.97	91.77	102.63	14.371	300.93	46.469	2.63	0.093	0.141	2.89	1.357	2.15	662.44	23.119
14704-0010	SA001-4-SLRE01	February 26, 2020	0.260203	34.7197	Shirere/Rosterman	Kakamega	Kenya	ASGM/Int	Typical ASGM	Residential	NON	Inadvertent	7.37745	5.97	0.1506	22.6	2.79	1928	3720	98864	759	235	13918	2590	7149	311.4	718.2	1908.6	101064	58.804	140.78	68.2	84	23.77	10.8	1.02	85.73	66.53	14.882	300.72	54.556	3.44	0.07	0.104	3.03	0.981	3.115	484.26	25.463
14704-0011	SA001-5-SLIND01	February 26, 2020	0.260765	34.7201	Shirere/Rosterman	Kakamega	Kenya	ASGM/Int	Typical ASGM	Industrial	OCCUP	Predorminantly men	7.33011	6.36	4.48372	17.4	2.89	3324	6852	80012	682	335	13830	6450	5250.2	225.6	1005	2298	95772	67.946	239.98	71.99	122	18.76	95.9	0.89	76.69	107.9	15.179	220.05	38.062	2.53	0.134	0.124	2.4	0.835	2.477	507.55	24.566
14704-0012	SA001-5-SLMW01	February 26, 2020	0.260677	34.7207	Shirere/Rosterman	Kakamega	Kenya	ASGM/Int	Typical ASGM	Mine waste/tailings	OCCUP	Mixed ASGM workers, men, women & in some cases, children	3.28352	6.02	0.94226	10.6	1.36	10602	13328	61125	661	160	14540	16363	4510.8	184.1	691.9	1704.4	69612	50.932	111.8	71.81	93	13.7	45.2	0.36	59.74	249.03	13.281	115.04	17.132	2.04	0.201	0.097	16.68	3.849	1.899	616.29	23.777
14704-0013	SA001-5-SLRE01	February 26, 2020	0.260765	34.7201	Shirere/Rosterman	Kakamega	Kenya	ASGM/Int	Typical ASGM	Residential	NON	Inadvertent	7.23772	6.3	1.03304	14.2	2.82	2229	4608	77049	927	266	16162	3263	5543.6	243.8	1413	2170.8	108202	53.386	215.62	60.33	126	19.34	16.4	1.03	90.99	91.73	13.721	292.08	47.746	3.08	0.185	0.12	3.16	4.884	2.379	619.48	22.44
14704-0014	SA002-1-SLMW01	February 26, 2020	0.256575	34.7226	Shirere/Rosterman	Kakamega	Kenya	ASGM/Int	Typical ASGM	Mine waste/tailings	OCCUP	Mixed ASGM workers, men, women & in some cases, children	0.895588	3.55	0.36994	10.5	0.89	18700	17939	54142	601	3157	11632	25075	2156.9	105.1	99.5	504.3	49537	11.325	25.21	354.75	54	11.4	19.5	1.04	39.86	393.79	8.697	47.8	2.242	3.02	0.133	0.06	1.1	0.441	2.682	613.18	16.625
14704-0015	SA002-2-SLMW01	February 26, 2020	0.256452	34.7221	Shirere/Rosterman	Kakamega	Kenya	ASGM/Int	Typical ASGM	Mine waste/tailings	OCCUP	Mixed ASGM workers, men, women & in some cases, children	0.943196	3.3	0.84839	10.3	0.48	18071	17601	52613	605	5874	11415	25494	2087.9	101.7	102.6	501.1	49977	15.317	28.94	590.9	54	11.34	20.4	1.19	39.53	387.15	8.835	43.09	2.268	3.18	0.128	0.051	0.85	0.381	2.414	605.96	16.01
14704-0016	SA002-3-SLRE01	February 26, 2020	0.257267	34.7227	Shirere/Rosterman	Kakamega	Kenya	ASGM/Int	Typical ASGM	Residential	NON	Inadvertent	1.87067	3.48	1.83598	13.6	1	14813	17318	57634	668	5537	10494	25654	2946.6	131.1	290.5	663.5	56823	34.079	83.97	244.75	84	13.09	9.3	0.99	45.62	336.81	10.884	68.53	7.842	2.71	0.05	0.062	1.99	0.596	2.439	521.37	18.032
14704-0017	SA003-1-SLEW01	February 26, 2020	0.315836	34.6492	Shikomari	Kakamega	Kenya	ASGM/Int	Cyanidation plant	Exhausted mine waste/tailings	OCCUP	Mixed ASGM workers, men, women & in some cases, children	0.875316	7.86	4.29787	14.3	0.89	16236	20336	53281	779	9501	12345	32995	2532	120.8	138.2	734.8	58195	34.69	51.9	408.4	141	11.49	19.7	1.15	42.04	396.88	12.24	46.39	9.249	4.56	0.115	0.141	1.16	0.517	3.083	626.56	25.703
14704-0018	SA003-1-SLEW02	February 26, 2020	0.315836	34.6492	Shikomari	Kakamega	Kenya	ASGM/Int	Cyanidation plant	Exhausted mine waste/tailings	OCCUP	Mixed ASGM workers, men, women & in some cases, children	4.25311	5.93	0.27228	13.5	2.47	1590	1449	68960	717	370	15124	<906	1675.2	309.2	387.2	4042.9	132612	68.06	82.46	182.71	303	17.9	454	3.5	56.32	54.5	22.371	151.03	23.493	20.34	0.596	0.588	1.91	19.511	3.576	540.76	42.049
14704-0019	SA003-1-SLEW03	February 26, 2020	0.315836	34.6492	Shikomari	Kakamega	Kenya	ASGM/Int	Cyanidation plant	Exhausted mine waste/tailings	OCCUP	Mixed ASGM workers, men, women & in some cases, children	0.79406	7.73	1.84491	13.5	0.73	17178	20696	54702	685	8571	11893	31890	2509.8	119.8	128.6	628.1	56591	31.575	49.89	499.22	140	11.47	21.5	1.16	41.18	353.46	9.892	43.17	3.312	4.41	0.073	0.143	1.3	0.48	2.885	571.86	18.214
14704-0020	SA003-1-SLMW02	February 26, 2020	0.315836	34.6492	Shikomari	Kakamega	Kenya	ASGM/Int	Cyanidation plant	Mine waste/tailings	OCCUP	Mixed ASGM workers, men, women & in some cases, children	3.69733	6.06	0.52349	13	2.04	1918	1782	65252	697	603	14747	1448	1704.4	297.5	370.7	3711.9	126523	67.268	80.97	183.43	301	16.99	440	3.5	53.58	57.87	21.799	144.25	22.564	20.87	0.675	0.628	1.77	18.426	3.52	498.17	39.005
14704-0021	SA003-1-SLMW01	February 26, 2020	0.315836	34.6492	Shikomari	Kakamega	Kenya	ASGM/Int	Cyanidation plant	Mine waste/tailings	OCCUP	Mixed ASGM workers, men, women & in some cases, children	0.975566	7.63	2.0906	13	0.64	16805	20546	53755	705	9066	11470	32840	2464.7	118.8	132.1	647.3	56966	32.588	50.08	459.23	123	12.01	20.7	1.16	40.39	359.13	10.574	45.14	4.876	4.58	0.056	0.146	1.24	0.534	2.752	571.62	19.816
14704-0022	SA003-2-SLAG01	February 26, 2020	0.315789	34.6482	Shikomari	Kakamega	Kenya	ASGM/Int	Cyanidation plant	Agricultural	NON	Inadvertent	2.86233	5.08	0.0564	14.1	1.64	24249	3303	76102	478	120	23134	9378	2673.4	60.8	48.1	633.5	26008	13.172	19.02	9.73	41	16.7	1.4	0.2	60.93	504.26	9.31	62.31	12.492	0.59	0.035	0.031	1.4	0.097	1.459	1113.94	27.832
14704-0023	SA004-2-SLAG01	February 27, 2020	0.251939	34.7238	Shirere/Rosterman	Kakamega	Kenya	ASGM/Int	Cyanidation plant	Agricultural	NON	Inadvertent	6.17272	4.62	4.8074	13.4	1.52	1879	2933	72603	846	309	5925	2282	6109.8	200.2	312.3	3529	86803	59.095	115.55	116.02	93	17.53	7.4	1.11	54.23	45.87	29.548	204.6	44.096	3.34	0.188	0.294	2.34	0.664	2.869	304.16	45.434
14704-0024	SA004-3-SLEW01	February 27, 2020	0.251632	34.724	Shirere/Rosterman	Kakamega	Kenya	ASGM/Int	Cyanidation plant	Exhausted mine waste/tailings	OCCUP	Mixed ASGM workers, men, women & in some cases, children	2.05249	8.24	2.1796	10.4	1.65	13948	11609	59548	561	990	12883	22373	2553.9	119.8	247.2	1093.5	45704	32.073	58.95	65.69	109	13.2	622	0.39	46.41	247.82	13.104	89	9.327	2.07	0.22	0.46	1.04	1.801	1.84	551.34	26.488
14704-0025	SA004-4-SLRE01	February 27, 2020	0.252322	34.7238	Shirere/Rosterman	Kakamega	Kenya	ASGM/Int	Typical ASGM	Residential	NON	Inadvertent	6.77785	5.29	6.2414	18	1.86	1086	2273	88477	890	553	5651	1263	6724.6	240.4	367.7	2148.3	104156	55.424	135.74	168.6	93	21.49	11.9	1.26	60.93	29.38	21.327	241.16	52.359	3.93	0.115	0.128	2.82	0.879	3.47	297	30.744
14704-0026	SA004-3-SLMW01	February 27, 2020	0.251632	34.724	Shirere/Rosterman	Kakamega	Kenya	ASGM/Int	Typical ASGM	Mine waste/tailings	OCCUP	Mixed ASGM workers, men, women & in some cases, children	0.612799	6.75	1.7581	6.5	0.36	2154	1050	17726	83	1144	5245	1707	561.1	20	76.6	220.3	9669	10.417	11.36	12.03	40	4.71	831.3	0.15	21.64	34.63	4.271	28.03	2.798	1.16	0.766	0.222	0.45	1.502	0.97	181.24	13.723
14704-0027	SA004-3-SLMW02	February 27, 2020	0.251632	34.724	Shirere/Rosterman	Kakamega	Kenya	ASGM/Int	Typical ASGM	Mine waste/tailings	OCCUP	Mixed ASGM workers, men, women & in some cases, children	0.647887	6.83	1.7239	5.8	0.37	2144	967	16497	73	1183	5018	1561	525	18	68.6	182	8561	8.939	10.43	10.8	40	4.17	780.8	0.13	20.88	33.23	3.875	25.94	2.717	1.03	1.429	0.164	0.41	1.471	0.891	171.56	13.281
14704-0028	SA005-1-SLSC01	February 27, 2020	0.257221	34.7244	Mukhonje/Shirere/Rosterman	Kakamega	Kenya	ASGM/Int	Typical ASGM	School	NON	Inadvertent	5.45554	7.07	0.0977	10.8	1.58	7678	3178	61419	479	251	21312	7198	3719.5	130.1	288.4	1529.2	57018	32.056	52.75	58.27	586	13.9	4.9	0.58	92.74	166	13.729	125.15	25.987	1.96	0.078	0.165	18.11	3.684	2.53	709.69	26.302
14704-0029	SA005-2-SLPG01	February 27, 2020	0.257221	34.7244	Mukhonje/Shirere/Rosterman	Kakamega	Kenya	ASGM/Int	Typical ASGM	Playground	NON	Inadvertent	13.1571	5.07	3.701	12.4	1.65	5058	4247	65960	951	653	15056	5783	3736.5	118.4	215	1629.2	62430	28.848	55.17	87.69	541	15.41	12.2	0.73	73.03	142.52	14.725	127.34	25.829	3.63	0.098	1.401	13.26	4.56	2.448	636.5	28.233
14704-0030	SA006-1-SLSC01	February 27, 2020	0.265475	34.7289	Mukhonje/Shirere/Rosterman	Kakamega	Kenya	ASGM/Int	Typical ASGM	School	NON	Inadvertent	9.25772	5.93	0.083	19.9	3.14	3565	3764	78911	713	291	13333	4652	5737.5	150.6	1195.9	2036.3	85091	65.412	369.65	53.95	102	19.01	4.8	0.84	79.19	124.18	26.208	279.18	50.407	3.16	0.064	0.147	2.57	0.553	3.152	565.53	40.205
14704-0031	SA006-2-SLPG01	February 27, 2020	0.264958	34.729	Mukhonje/Shirere/Rosterman	Kakamega	Kenya	ASGM/Int	Typical ASGM	Playground	NON	Inadvertent	10.3974	5.04	0.0655	23.5	3.52	1277	4987	87451	943	358	9636	2645	7015.8	213.6	1682.3	2617.1	115982	78.509	444.96	63.17	120	21.9	8.3	1.28	93.52	65.08	28.935	327.49	57.622	3.18	0.074	0.18	2.82	0.678	3.922	410.57	43.802
14704-0032	SA007-1-SLIN01	February 27, 2020	0.2116	34.7297	Shivagala	Kakamega	Kenya	ASGM/Int	Typical ASGM	Industrial	OCCUP	Predorminantly men	2.13586	6.38	0.3171	13.1	1.37	7430	8714	55357	408	69	16851	3252	2709	122.7	263.9	954.8	39916	27.289	76.84	39.13	77	12.4	225.5	0.16	70.6	120.46	11.649	103.33	8.987	1.14	0.437	0.185	1.02	0.837	1.77	626.86	20.184
14704-0033	SA008-1-SLAG01	February 27, 2020	0.203252	34.7161	Shivagala	Kakamega	Kenya	ASGM/Int	Typical ASGM	Agricultural	NON	Inadvertent	4.8659	4.91	21.1421	14.3	2.35	1584	3863	75968	729	192	11896	1207	4616.2	163.1	257.3	1966.6	60259	48.147	77.98	45.16	88	17.06	24.4	0.76	68.19	44.87	17.513	168.56	23.808	1.73	0.067	0.117	1.71	0.732	1.597	519.21	30.828
14704-0034	SA008-2-SLRE01	February 27, 2020	0.203408	34.7166	Shivagala	Kakamega	Kenya	ASGM/Int	Typical ASGM	Residential	NON	Inadvertent	8.24275	6.88	5.1159	12.5	1.89	2381	3516	63340	858	330	11203	2753	4072.2	164.7	264.2	2871.9	64365	46.469	65.59	46.75	96	15.34	19.8	0.76	67.36	59.72	21.195	174.44	25.89	2.28	0.107	0.17	1.71	0.874	1.342	644.52	39.735
14704-0035	SA008-1-SLOR01	February 27, 2020	0.203252	34.7161	Shivagala	Kakamega	Kenya	ASGM/Int	Typical ASGM	Ore	OCCUP	Predorminantly men	2.19445	5.23	10.0997	17.1	1.12	3057	15260	78068	479	<14	16277	4632	3915.5	168.4	237.3	1356.3	62417	35.829	112.46	47.87	94	16.86	27.1	0.04	76.01	116.47	16.47	78.53	4.077	0.49	0.065	0.121	0.93	0.812	2.009	897.03	24.347
14704-0036	SA009-1-SLOR01	February 28, 2020	0.189879	34.7357	Shitoli	Kakamega	Kenya	ASGM/Int	Typical ASGM	Ore	OCCUP	Predorminantly men	3.76086	4.84	4.7551	15.2	1.93	7136	8507	78182	468	207	23682	2290	3687.2	106	152.9	878.4	39016	20.569	58.27	37.47	127	17.73	23.4	0.11	109.86	103.76	25.376	153.02	8.949	1.14	0.101	0.286	1.88	0.645	1.99	686.72	54.355
14704-0037	SA009-1-SLRE01	February 28, 2020	0.189879	34.7357	Shitoli	Kakamega	Kenya	ASGM/Int	Typical ASGM	Residential	NON	Inadvertent	7.26221	6	1.1143	11.1	1.34	6176	4278	59726	896	334	12799	4118	4065.2	129.9	195.3	2048.4	49268	46.427	62.01	46.9	125	14.19	43.3	0.69	76.81	89.55	20.395	157.6	23.838	2.14	0.162	0.277	1.79	0.797	1.769	492.35	38.076
14704-0038	SA009-1-SLAG01	February 28, 2020	0.189879	34.7357	Shitoli	Kakamega	Kenya	ASGM/Int	Typical ASGM	Agricultural	NON	Inadvertent	8.85802	7.15	0.2756	12.3	1.61	1824	3503	63434	1378	372	12987	6670	4203.3	125.7	196.5	2473.1	50932	48.818	62.32	51.04	160	15.08	23.8	0.85	105.62	76.49	22.303	189.02	30.328	1.97	0.101	0.329	2.07	0.703	2.35	498.95	43.233
14704-0039	SA010-1-SLIN01	February 28, 2020	0.187274	34.7356	Sigalagala	Kakamega	Kenya	ASGM/Int	Typical ASGM	Industrial	OCCUP	Predorminantly men	5.29961	6.79	4.4251	14.1	1.69	6198	4906	69339	733	551	9507	5402	5110	152.9	224	3150	58223	68.807	71.64	68.67	228	17.21	216.6	0.86	69.19	83.76	26.111	212.29	37.576	2.84	0.355	0.293	2.05	0.825	2.185	463.51	47.703
14704-0040	SA010-2-SLRE01	February 28, 2020	0.187295	34.7363	Sigalagala	Kakamega	Kenya	ASGM/Int	Typical ASGM	Residential	NON	Inadvertent	4.4946	7.63	0.3562	15.9	1.68	3337	4345	75504	914	331	14914	7499	4809.5	142.8	189	2085.5	57120	48.595	65.5	62.94	204	18.22	49.2	0.81	93.51	81.74	23.419	222.43	37.556	2.41	0.13	0.24	2.32	0.758	2.432	453.3	45.326
14704-0041	SA010-1-SLOR01	February 28, 2020	0.187274	34.7356	Sigalagala	Kakamega	Kenya	ASGM/Int	Typical ASGM	Ore	OCCUP	Predorminantly men	2.26571	6.39	0.3088	20.7	1.28	24812	16136	80033	1140	37	18096	15509	4866	175.2	169.1	2634.4	59388	98.017	119.61	140.11	126	17.2	74	0.04	49.45	350.05	19.574	134.5	6.001	1.22	0.12	0.253	1.81	0.879	2.248	824.09	55.144
14704-0042	SA010-2-SLIN01	February 28, 2020	0.18729	34.7363	Sigalagala	Kakamega	Kenya	ASGM/Int	Typical ASGM	Industrial	OCCUP	Predorminantly men	2.11366	7.12	1.2712	11.5	1.24	11481	6812	50348	525	405	11540	4879	3017.6	107.7	192.9	1359.2	38318	37.563	60.94	53	72	11.3	263.2	0.28	46.26	136.39	13.611	115.51	12.8	1.95	0.432	0.225	1.26	1.062	1.294	452.91	28.145
14704-0043	SA010-2-SLAG01	February 28, 2020	0.187274	34.7356	Sigalagala	Kakamega	Kenya	ASGM/Int	Typical ASGM	Agricultural	NON	Inadvertent	2.53916	6.67	0.5183	12	1.39	11391	6835	55560	534	149	11477	4337	3170.7	113.3	195.9	1441.4	39162	40.555	66.92	58.43	88	11.99	209.7	0.25	47.95	130.12	14.604	118.49	13.899	2	0.321	0.259	1.32	0.982	1.462	451.98	28.787
14704-0044	SA011-1-SLOR01	February 28, 2020	0.188901	34.74	Lirhembe	Kakamega	Kenya	ASGM/Int	Typical ASGM	Ore	OCCUP	Predorminantly men	2.84745	6.24	1.93771	25.6	1.29	19091	19461	76580	718	<14	12018	9259	3314.8	136.1	278	1216.6	49022	42.794	138.27	69.72	103	15.69	24.7	0.03	35.41	270.47	14.887	125.88	4.664	0.69	0.094	0.097	1.07	0.229	2.008	645.53	33.005
14704-0045	SA011-2-SLAG01	February 28, 2020	0.188715	34.7401	Lirhembe	Kakamega	Kenya	ASGM/Int	Typical ASGM	Agricultural	NON	Inadvertent	6.00354	5.09	0.385405	10	2.37	1321	2696	79984	702	215	9327	1344	5407.8	161.1	471.8	2504.8	70999	73.377	136.09	63.42	113	18.03	10.6	0.92	62.08	35.41	20.288	195.91	30.723	2.25	0.071	0.159	1.93	0.592	1.753	396.01	36.026
14704-0046	SA011-4-SLIN01	February 28, 2020	0.189347	34.7405	Lirhembe	Kakamega	Kenya	ASGM/Int	Typical ASGM	Industrial	OCCUP	Predorminantly men	2.76984	6.91	0.163465	15.3	1.99	17337	13367	73565	406	29	17506	7354	3526.7	130.6	241.4	1280.5	45145	39.579	146.26	53.13	103	15.42	102.2	0.07	65.51	231.23	14.281	146.16	5.375	0.75	0.35	0.141	1.12	0.445	1.659	728.73	34.537
14704-0047	SA012-1-SLRE01	February 28, 2020	0.194863	34.7507	Shitochi	Kakamega	Kenya	ASGM/Int	Typical ASGM	Residential	NON	Inadvertent	4.22348	6.78	6.87641	8.1	1.67	5709	2606	49617	459	170	16824	4107	2236.9	90.3	106.8	1524	39675	30.815	25.82	36.86	74	12.48	190.9	0.44	69.48	99.67	13.788	128.54	21.285	1.71	1.407	0.308	1.34	1.443	2.015	483.83	32.28
14704-0048	SA012-2-SLAG01	February 28, 2020	0.195085	34.7514	Shitochi	Kakamega	Kenya	ASGM/Int	Typical ASGM	Agricultural	NON	Inadvertent	8.11148	5.49	16.7681	13.4	2.48	1137	2880	74130	838	314	13693	2335	4126.6	149.8	102.1	2400.4	59908	53.79	44.34	65.62	103	17.08	103.2	1	85.56	37.91	26.235	249.9	33.438	2.26	0.135	0.263	1.79	1.635	2.725	481.64	48.178
14704-0049	SA012-3-SLIN01	February 28, 2020	0.195232	34.7513	Shitochi	Kakamega	Kenya	ASGM/Int	Typical ASGM	Industrial	OCCUP	Predorminantly men	3.00046	6.25	0.174975	8.9	3.27	773	4465	80232	650	84	24725	1602	1287.5	158.3	101.1	1253	63987	37.815	46.71	98.65	209	16.71	417.1	0.26	99.42	30.57	16.321	122.93	7.37	2.34	1.025	0.684	1.17	2.685	3.667	614.39	28.853
14704-0050	SA012-3-SLOR01	February 28, 2020	0.195232	34.7513	Shitochi	Kakamega	Kenya	ASGM/Int	Typical ASGM	Ore	OCCUP	Predorminantly men	2.24158	6.76	1.7447	20.2	1.91	3113	12639	68224	1034	44	21795	5365	944.1	136.3	179.7	1518.2	55524	53.372	94.92	85.97	318	14.22	424.9	0.1	84.21	64.6	12.32	112.5	1.735	2.17	0.868	1.313	0.62	2.733	3.587	579.57	38.347
14704-0051	SA012-3-SLMW01	February 28, 2020	0.195232	34.7513	Shitochi	Kakamega	Kenya	ASGM/Int	Typical ASGM	Mine waste/tailings	OCCUP	Mixed ASGM workers, men, women & in some cases, children	2.65521	6.7	3.42271	8.6	1.27	1249	6269	37847	351	167	12748	2064	854.3	79.2	273.5	717.5	31464	20.853	45.78	51.68	194	9.38	1211.4	0.12	50.76	32.37	7.849	62.45	4.148	1.88	2.786	0.798	0.79	2.331	2.127	331.47	17.457
14704-0052	SA013-1-SLOR01	February 29, 2020	0.224372	34.8004	Shibuye	Kakamega	Kenya	ASGM/Int	Typical ASGM	Ore	OCCUP	Predorminantly men	2.2293	6.84	2.13898	21	2.18	2920	12009	62311	1029	66	21534	5355	934.6	137.2	178.7	1520.3	55520	46.976	91.52	87.49	312	14.38	442.1	0.11	83.4	64.4	12.301	111.52	1.716	2.02	0.775	1.39	0.6	2.695	3.581	569.71	37.025
14704-0053	SA013-1-SLAG01	February 29, 2020	0.224372	34.8004	Shibuye	Kakamega	Kenya	ASGM/Int	Typical ASGM	Agricultural	NON	Inadvertent	5.82383	4.67	0.243685	15.6	1.84	2140	4406	84117	689	215	8329	2915	7715.8	191.6	319.7	2382.9	76066	55.858	76.71	96.3	78	19.64	39.3	1.08	60.3	67.86	34.445	219.56	39.597	2.35	0.091	0.174	2.26	2.604	5.434	391.1	60.777
14704-0054	SA013-2-SLRE01	February 29, 2020	0.224914	34.7997	Shibuye	Kakamega	Kenya	ASGM/Int	Typical ASGM	Residential	NON	Inadvertent	2.1475	7.09	0.051895	14.8	1.67	17685	13702	79555	331	59	17112	18642	3708.6	135.5	190.6	1100.1	51559	40.032	95.66	118.13	61	17.02	36.8	0.16	56.63	339.87	15.885	97.18	7.819	0.64	0.103	0.085	1.11	2.139	2.915	683.64	30.867
14704-0055	SA013-2-SLAG01	February 29, 2020	0.224914	34.7997	Shibuye	Kakamega	Kenya	ASGM/Int	Typical ASGM	Agricultural	NON	Inadvertent	2.21496	5.41	0.075795	13.8	1.3	21681	15299	82421	516	43	15173	22248	3514.5	143.6	210.8	1161.1	51924	44.989	93.97	120.84	65	16.26	45.5	0.14	48.14	414.04	15.727	91.06	5.836	0.64	0.096	0.072	1.06	2.319	2.43	659.47	30.73
14704-0056	SA014-2-SLMW01	February 29, 2020	0.217707	34.8026	Shibuye	Kakamega	Kenya	ASGM/Int	Typical ASGM	Mine waste/tailings	OCCUP	Mixed ASGM workers, men, women & in some cases, children	1.43261	5.14	0.354565	2.7	0.85	5027	1376	20414	129	112	8477	1820	1199	45	67.1	388.8	17448	8.02	9.07	43.26	36	4.44	51.4	0.42	27.79	79.04	4.372	44.72	4.259	1.15	0.572	0.127	0.86	1.02	1.138	371.84	10.617
14704-0057	SA014-1-SLAG01	February 29, 2020	0.217682	34.8023	Shibuye	Kakamega	Kenya	ASGM/Int	Typical ASGM	Agricultural	NON	Inadvertent	3.30109	4.75	0.459815	6.7	1.1	1679	1905	52200	604	178	17386	1502	2684.8	59.9	55.5	1174.2	24261	17.418	15.18	34.42	60	11.72	11.5	0.59	76.14	54.92	11.392	128.45	18.826	1.73	0.104	0.093	1.64	0.996	2.84	599.81	27.695
14704-0058	SA014-1-SLIN01	February 29, 2020	0.217682	34.8023	Shibuye	Kakamega	Kenya	ASGM/Int	Typical ASGM	Industrial	OCCUP	Predorminantly men	3.58268	4.75	1.504	6.7	0.82	1860	1820	40880	351	155	11964	1420	1976.5	65.3	112.5	1016.9	24113	16.132	17.73	57.54	45	9.71	44.5	0.54	53.63	51.32	10.198	94.69	13.506	1.75	0.893	0.116	1.46	1.11	2.354	439.86	24.752
14704-0059	SA014-1-SLRE01	February 29, 2020	0.217682	34.8023	Shibuye	Kakamega	Kenya	ASGM/Int	Typical ASGM	Residential	NON	Inadvertent	3.70903	7.07	0.557135	4.3	1.17	4440	2499	36607	498	301	13025	1884	1836.4	50.9	72.6	687.1	23588	11.095	12.14	39.61	66	7.99	57.9	0.49	50.07	67.82	7.848	88.67	10.216	1.26	1.008	0.368	1.45	0.936	1.739	413.4	16.732
14704-0060	SA015-1-SLIN01	February 29, 2020	0.163814	34.7611	Kiming'ini	Kakamega	Kenya	ASGM/Int	Typical ASGM	Industrial	OCCUP	Predorminantly men	2.8591	5.28	0.130775	15.8	1.06	703	2037	38075	279	153	5774	1207	1624.6	65.2	207.7	1072.4	26248	35.881	66.37	26.33	96	10.07	57.8	0.4	37.31	21.32	12.358	122.14	27.572	2.14	0.346	0.093	1.41	0.396	2.131	194.77	23.374
14704-0061	SA015-1-SLAG01	February 29, 2020	0.163814	34.7611	Kiming'ini	Kakamega	Kenya	ASGM/Int	Typical ASGM	Agricultural	NON	Inadvertent	4.89256	4.05	0.465345	17.9	1.46	924	1604	76593	539	210	9360	<906	3640.2	108.1	135.2	1484.8	42852	27.746	40.54	31.05	53	18.92	55	0.83	71.59	26.86	21.332	295.75	68.061	3.3	0.1	0.06	3.03	0.377	3.831	278.55	39.766
14704-0062	SA015-1-SLMW01	February 29, 2020	0.163814	34.7611	Kiming'ini	Kakamega	Kenya	ASGM/Int	Typical ASGM	Mine waste/tailings	OCCUP	Mixed ASGM workers, men, women & in some cases, children	0.417014	6.35	0.073565	10.9	0.4	406	1127	5717	71	27	1070	<906	152.9	16	141.7	754	9537	45.681	54.66	15.99	27	1.51	19.3	0.16	5.1	10.5	1.558	9.55	1.096	1.17	0.203	0.045	0.15	0.23	0.477	67.76	3.074
14704-0063	SA015-1-SL0R01	February 29, 2020	0.163814	34.7611	Kiming'ini	Kakamega	Kenya	ASGM/Int	Typical ASGM	Ore	OCCUP	Predorminantly men	0.508345	6.66	0.165725	7.8	0.07	244	618	3779	40	20	802	<906	101.9	9.4	208.7	491.7	6452	34.491	44.84	11.15	14	1.05	8.7	0.04	3.77	7.35	0.93	6.06	0.946	1.6	0.392	0.031	0.2	0.201	0.391	39.2	2.016
14704-0064	SA016-1-SLMW01	February 29, 2020	0.173746	34.7687	Savane	Kakamega	Kenya	ASGM/Int	Typical ASGM	Mine waste/tailings	OCCUP	Mixed ASGM workers, men, women & in some cases, children	1.75857	6.36	0.301235	11.4	0.71	513	9391	24631	385	123	4816	1190	831.3	69.6	427.2	800.3	24933	40.81	173.06	25.43	69	5.73	251.9	0.17	18.98	14.1	5.208	38.32	3.233	0.59	0.292	0.149	0.81	0.768	0.554	187.44	7.948
14704-0065	SA016-1-SLOR01	February 29, 2020	0.173746	34.7687	Savane	Kakamega	Kenya	ASGM/Int	Typical ASGM	Ore	OCCUP	Predorminantly men	0.863207	7.8	0.089385	6.5	0.2	215	4588	12552	179	116	3280	1338	419.1	34	280.2	348.2	12169	11.292	65.91	10.08	25	2.91	97.4	0.08	11.43	11.91	2.491	16.9	1.569	0.42	0.317	0.076	0.38	0.508	0.266	99.77	3.454
14704-0066	SA016-1-SLIN01	February 29, 2020	0.173746	34.7687	Savane	Kakamega	Kenya	ASGM/Int	Typical ASGM	Industrial	OCCUP	Predorminantly men	6.18546	6.17	0.450735	14.5	1.89	1680	21131	61623	906	312	10601	2313	2665.7	104.1	574.8	1524.9	53774	57.935	357.86	43.14	106	13.86	145.3	0.82	49.99	34.82	13.879	181.8	21.716	1.69	0.381	0.145	1.87	0.498	1.526	395.97	27.387
14704-0067	SA016-1-SLRE01	February 29, 2020	0.173746	34.7687	Savane	Kakamega	Kenya	ASGM/Int	Typical ASGM	Residential	NON	Inadvertent	6.87188	5.7	1.60449	15.7	2.34	2407	22095	65140	1112	473	9117	2953	2935.3	129.8	648.6	1885.1	61244	76.627	375.29	48.42	138	14.87	42.2	0.87	49.18	45.31	19.471	192.46	31.624	1.73	0.088	0.168	1.87	0.546	2.161	355.74	35.818
14704-0068	SA016-2-SLAG01	February 29, 2020	0.17394	34.7691	Savane	Kakamega	Kenya	ASGM/Int	Typical ASGM	Agricultural	NON	Inadvertent	9.88629	5.74	1.05801	13.7	2.08	1595	30155	57853	2356	557	7710	4584	2948.1	117.9	748.3	2023.4	59326	61.274	459.85	51.51	289	12.36	31.3	0.77	52.87	51.31	14.804	161.22	23.177	1.54	0.082	0.298	1.76	0.505	1.505	340.96	27.146
14704-0069	SA017-1-SLOR01	February 29, 2020	0.105427	34.6984	Viyalo	Vihiga	Kenya	ASGM/Int	Typical ASGM	Ore	OCCUP	Predorminantly men	1.41224	4.19	0.033985	36.6	2.64	6306	1418	124639	529	79	29045	2276	2634.2	184.7	250.7	745.8	48904	54.61	124.68	100.88	169	24.29	847.1	0.3	125.56	164.64	79.929	131.23	8.893	4.51	0.92	0.753	2.28	8.613	8.25	401.42	179.268
14704-0070	SA017-1-SLIN01	February 29, 2020	0.105427	34.6984	Viyalo	Vihiga	Kenya	ASGM/Int	Typical ASGM	Industrial	OCCUP	Predorminantly men	1.88231	6.28	0.159215	42.7	2.39	6738	1193	107760	443	135	25557	3448	2535.4	171.5	248.5	728.6	45948	45.418	105.19	73.15	109	23.49	575.7	0.28	106.81	177.08	58.498	137.92	11.327	3.45	0.811	0.458	2.13	5.703	7.412	402.78	109.234
14704-0071	SA017-2-SLRE01	February 29, 2020	0.105117	34.699	Viyalo	Vihiga	Kenya	ASGM/Int	Typical ASGM	Residential	NON	Inadvertent	3.65885	5.87	1.29453	31.6	1.68	5356	2599	82629	484	907	17357	3363	2075.2	125.4	191.6	1218.4	40284	39.499	72.87	46.11	117	18.15	1347.5	0.54	78.51	132.36	29.014	149.02	19.939	3.35	11.06	0.677	1.9	4.001	4.558	378.84	57.765
14704-0072	SA017-2-SLAG01	February 29, 2020	0.105117	34.699	Viyalo	Vihiga	Kenya	ASGM/Int	Typical ASGM	Agricultural	NON	Inadvertent	4.77671	5.54	0.835585	27.3	1.93	3278	1636	91171	634	394	15062	2760	2980.9	126	177.4	1590.9	43724	38.171	56.1	41.07	105	21.4	435.3	0.81	86.42	102.03	28.834	252.32	45.294	4	0.426	0.225	2.73	1.925	3.924	399.07	55.536
14704-0073	SA017-3-SLIN02	February 29, 2020	0.105629	34.6993	Viyalo	Vihiga	Kenya	ASGM/Int	Typical ASGM	Industrial	OCCUP	Predorminantly men	3.53003	4.49	9.08025	50	1.6	7335	8078	105034	481	3378	19477	4735	2654.4	154.1	237.8	821.5	50472	39.624	98.85	63.78	146	22.52	3405.1	0.74	87.33	162.64	19.323	163.67	18.139	3.91	1.103	0.959	2.19	5.198	6.541	444.43	42.562
14704-0074	SA017-3-SLPG01	February 29, 2020	0.105629	34.6993	Viyalo	Vihiga	Kenya	ASGM/Int	Typical ASGM	Playground	NON	Inadvertent	4.48602	6.19	2.31119	25.5	1.48	3574	2236	59918	477	1497	11470	3050	2307	89.4	148.2	1991.9	35489	44.647	58.89	40.87	127	14.57	1615.5	0.58	61.2	88.47	26.953	166.19	29.023	3.75	0.733	0.532	1.75	3.747	3.098	306.1	52.77
14704-0075	SA017-1-SLMW01	February 29, 2020	0.105427	34.6984	Viyalo	Vihiga	Kenya	ASGM/Int	Typical ASGM	Mine waste/tailings	OCCUP	Mixed ASGM workers, men, women & in some cases, children	1.55138	8.51	5.18274	23.6	1.38	7511	7016	65586	403	3744	16746	10344	1975.1	111.9	186.3	867.3	38397	25.987	56.3	72.85	210	14.7	4071.7	0.85	63.48	120.42	14.33	86.92	9.111	5.54	1.393	2.092	1.5	5.559	3.84	382.04	25.479
14704-0076	SA017-3-SLAG01	February 29, 2020	0.105629	34.6993	Viyalo	Vihiga	Kenya	ASGM/Int	Typical ASGM	Agricultural	NON	Inadvertent	6.86008	5.86	2.65614	32.1	1.87	3891	3062	93937	723	361	16978	3743	3417.7	134.1	197.5	2173.6	46132	38.604	54.39	50.93	153	22.12	668.9	0.85	98.28	106.78	35.521	280.7	50.108	4.23	0.847	1.037	3.08	2.056	4.388	442.92	71.164
14704-0077	SA017-3-SLIN01	February 29, 2020	0.105629	34.6993	Viyalo	Vihiga	Kenya	ASGM/Int	Typical ASGM	Industrial	OCCUP	Predorminantly men	3.55897	5.65	2.89608	37.7	1.81	5390	6334	105065	446	2400	18249	4319	2867	143.3	224.1	1130	47689	40.817	83.07	55.31	266	23.13	1730.2	0.57	89.79	118.79	29.584	199.82	32.365	4.27	0.864	1.144	2.57	3.479	5.593	414.31	57.379
14704-0078	SA017-3-SLMW01	February 29, 2020	0.105629	34.6993	Viyalo	Vihiga	Kenya	ASGM/Int	Typical ASGM	Mine waste/tailings	OCCUP	Mixed ASGM workers, men, women & in some cases, children	0.54315	7.43	144.678	35.7	1.62	7784	14374	75373	458	255614	22607	13268	2171.6	112.4	385.2	575.2	353081	403.96	641.96	2634.04	1144	18.51	95239.4	23.19	101.71	115.14	14.77	101.15	3.216	4.61	55.286	14.455	1.89	153.99	7.3	177.19	26.605
14704-0079	SA017-3-SLOR01	February 29, 2020	0.105629	34.6993	Viyalo	Vihiga	Kenya	ASGM/Int	Typical ASGM	Ore	OCCUP	Predorminantly men	1.67772	4.55	0.09358	56.1	2.76	7506	1018	110710	392	115	23626	3925	2073.4	163.8	257	1117.1	40755	70.381	103.2	66.73	82	23.91	420.1	0.25	95.16	196.55	54.46	123.61	8.237	3.49	0.404	0.237	1.9	3.869	6.524	439.24	88.992
14704-0080	SA017-3-SLRE01	February 29, 2020	0.105629	34.6993	Viyalo	Vihiga	Kenya	ASGM/Int	Typical ASGM	Residential	NON	Inadvertent	2.76817	4.98	5.76527	21.4	1.19	3777	2611	53132	431	6879	9601	3164	2088	72.6	120.8	1390.8	38697	46.971	61.82	38.71	130	12.62	8567.4	0.93	52.46	80.89	22.334	150.48	27.017	3.5	3.006	1.031	2.29	7.014	2.602	276.69	44.646
14704-0081	SA017-4-SLEW01	February 29, 2020	0.105494	34.6995	Viyalo	Vihiga	Kenya	ASGM/Int	Cyanidation plant	Exhausted mine waste/tailings	OCCUP	Mixed ASGM workers, men, women & in some cases, children	2.4351	8.67	7.87053	23.7	1.35	6359	6876	69175	449	3057	18551	10479	2013.9	127.5	188.7	957.6	41970	24.778	57.71	58.8	218	16.02	3694.8	0.74	70.53	118.29	15.84	95.27	9.831	5.43	1.042	2.136	1.55	5.677	4.214	424.17	28.198
14704-0082	SA017-4-SLMW01	February 29, 2020	0.105494	34.6995	Viyalo	Vihiga	Kenya	ASGM/Int	Typical ASGM	Mine waste/tailings	OCCUP	Mixed ASGM workers, men, women & in some cases, children	2.60045	7.79	70.8939	20.2	1.28	5839	4743	58365	392	6587	14803	6706	1798.9	139	205.9	1577.2	47548	42.645	72.43	1186.21	513	13.01	2492.6	1.31	58.07	81.17	17.402	91.84	12.72	7.94	13.842	2.2	2.18	6.842	3.596	309.22	26.6
14704-0083	SA18-1-SLMW01	March 1, 2020	0.102292	34.7135	Lunyerere	Vihiga	Kenya	ASGM/Int	Typical ASGM	Mine waste/tailings	OCCUP	Mixed ASGM workers, men, women & in some cases, children	0.244998	8.06	0.899925	28.9	0.92	15876	16662	72887	1285	11624	22953	43041	4176.4	88.7	137.4	1075.9	35756	23.131	76.26	14.65	76	14.57	10005.1	0.24	64.61	388.92	10.273	43.66	4.683	0.78	1.367	0.324	0.8	3.938	2.727	405.28	20.787
14704-0084	SA018-1-SLIN01	March 1, 2020	0.102292	34.7135	Lunyerere	Vihiga	Kenya	ASGM/Int	Typical ASGM	Industrial	OCCUP	Predorminantly men	2.82043	7.59	88.3133	23.6	1.58	10850	11713	85795	1124	3930	14737	25786	6825	105.3	128.3	1419	51534	31.355	81.83	27.76	174	18.47	5348.2	0.25	53.81	303.77	18.87	79.78	17.091	1.61	2.469	0.903	1.61	2.826	2.379	458.34	34.394
14704-0085	SA018-3-SLMW01	March 1, 2020	0.10333	34.7136	Lunyerere	Vihiga	Kenya	ASGM/Int	Typical ASGM	Mine waste/tailings	OCCUP	Mixed ASGM workers, men, women & in some cases, children	0.382177	7.92	15.3092	22.3	0.74	17692	12109	75922	1183	5592	17246	40835	2818	62.3	73.6	784	29515	20.448	50.31	69.82	102	14.28	7897.1	0.22	47.73	505.61	9.259	70.16	5.606	0.85	2.007	0.784	0.75	3.09	2.544	348.4	26.658
14704-0086	SA018-1-SLOR01	March 1, 2020	0.102292	34.7135	Lunyerere	Vihiga	Kenya	ASGM/Int	Typical ASGM	Ore	OCCUP	Predorminantly men	0.228696	8.1	8.34262	27.4	0.81	16111	16848	75290	1217	12454	23421	43504	4113.9	85.6	167.4	1103	36194	23.082	78.48	14.84	84	14.8	10325.7	0.23	64.72	381.94	10.18	44.56	4.707	0.88	1.028	0.381	0.76	4.13	2.618	402.5	19.962
14704-0087	SA018-3-SLRE01	March 1, 2020	0.1033	34.7136	Lunyerere	Vihiga	Kenya	ASGM/Int	Typical ASGM	Residential	NON	Inadvertent	2.62569	7.63	5.62781	13.6	1.54	7254	2663	58819	442	774	18051	8609	2581.3	72.3	99.7	2041.4	36564	23.783	33.38	24.15	73	12.9	994	0.37	71.76	154.54	18.826	137.62	29.593	2.75	0.43	0.265	1.52	0.954	2.32	569.25	37.075
14704-0088	SA019-1-SLOR01	March 1, 2020	0.157339	34.8178	Chavogere/Indete	Vihiga	Kenya	ASGM/Int	Typical ASGM	Ore	OCCUP	Predorminantly men	2.50381	4.36	0.450775	26.1	1.73	7180	1819	79832	277	76	4732	<906	1241.2	44.7	123.9	338.9	28153	34.247	99.52	57.53	91	14.91	632.3	0.32	23.65	24.77	25.672	80.92	3.831	3.09	0.853	0.296	0.82	1.161	1.387	219.27	75.975
14704-0089	SA019-1-SLMW01	March 1, 2020	0.157339	34.8178	Indete	Vihiga	Kenya	ASGM/Int	Typical ASGM	Mine waste/tailings	OCCUP	Mixed ASGM workers, men, women & in some cases, children	0.363831	6.56	1.075	5.1	0.29	706	2033	13705	70	45	3447	<906	414.3	23.2	245.1	102	8337	4.852	13.43	15.07	28	3.77	27.3	0.04	14.72	8.37	2.293	13.66	1.379	0.87	0.422	0.035	0.33	0.129	1.034	121.28	4.886
14704-0090	SA019-1-SLIN01	March 1, 2020	0.157339	34.8178	Chavogere/Indete	Vihiga	Kenya	ASGM/Int	Typical ASGM	Industrial	OCCUP	Predorminantly men	0.940984	5.53	3.67538	13.6	0.46	4189	1681	35661	149	724	6966	1134	1001.2	34.5	133.7	242.4	17684	16.171	27.95	21.14	65	7.74	507.7	0.27	31.54	28.97	8.336	57.63	7.642	1.84	0.848	0.185	0.79	1.091	1.499	219.43	24.23
14704-0091	SA019-2-SLIN01	March 1, 2020	0.156809	34.8182	Chavogere/Indete	Vihiga	Kenya	ASGM/Int	Typical ASGM	Industrial	OCCUP	Predorminantly men	3.66414	4.13	0.922005	19	1.11	3102	1769	59037	272	359	9936	932	2041.8	52.8	80.2	374.7	25222	13.41	24.18	20.24	41	13.57	197.5	0.55	54.14	28.87	9.878	145.99	28.879	2.62	0.808	0.088	1.99	1.302	2.458	295.37	26.274
14704-0092	SA019-2-SLMW01	March 1, 2020	0.156809	34.8182	Chavogere/Indete	Vihiga	Kenya	ASGM/Int	Typical ASGM	Mine waste/tailings	OCCUP	Mixed ASGM workers, men, women & in some cases, children	0.341865	6.63	0.257525	12.7	0.57	1914	2805	21359	84	4252	9443	1724	635.2	24.7	170.1	102.6	11244	5.996	17.17	13.39	35	5.27	1283.7	0.24	36.72	25.42	3.661	25.34	1.348	0.87	0.829	0.172	0.46	2.096	1.429	221.85	9.968
14704-0093	SA019-2-SLOR01	March 1, 2020	0.156809	34.8182	Chavogere/Indete	Vihiga	Kenya	ASGM/Int	Typical ASGM	Ore	OCCUP	Predorminantly men	0.304654	4.86	0.136435	6.3	0.43	142	598	16342	71	21	4472	<906	437.5	21.3	103.2	48.6	11850	1.78	5.39	5.66	29	4.47	56.7	0.38	17.61	5.2	1.908	34.48	4.202	1.23	0.143	0.012	0.37	0.873	0.704	151.17	4.617
14704-0094	SA019-3-SLAG01	March 1, 2020	0.156392	34.8175	Chavogere/Indete	Vihiga	Kenya	ASGM/Int	Typical ASGM	Agricultural	NON	Inadvertent	3.7174	4.3	0.225645	24.4	0.84	2350	1140	82531	518	181	8912	1500	2880.9	89.8	115.1	1173.9	37218	25.055	36.33	25.01	59	18.93	15.7	0.74	69.66	47.16	16.1	271.88	58.203	3.18	0.101	0.056	2.77	0.459	3.065	246.6	30.812
14704-0095	SA019-3-SLIN01	March 1, 2020	0.156392	34.8175	Chavogere/Indete	Vihiga	Kenya	ASGM/Int	Typical ASGM	Industrial	OCCUP	Predorminantly men	1.351	7.49	4.2	19.7	0.92	7783	3398	43282	179	4266	14776	5324	1228.8	32.7	190.4	219.9	16395	7.889	16.37	18.23	62	9.93	1662.2	0.26	59.83	64.97	8.417	73.85	8.975	1.98	1.344	0.219	1.09	2.643	2.601	354.38	29.698
14704-0096	SA019-3-SLMW01	March 1, 2020	0.156392	34.8175	Chavogere/Indete	Vihiga	Kenya	ASGM/Int	Typical ASGM	Mine waste/tailings	OCCUP	Mixed ASGM workers, men, women & in some cases, children	0.382602	7.62	3.62068	13.9	0.55	9175	2911	30295	114	1509	10001	3367	730.5	17.3	75.7	110.1	7469	2.912	7.12	9.07	30	5.85	531.9	0.09	40.09	68.6	5.201	33.78	2.041	1.14	1.352	0.142	0.57	1.318	1.724	263.42	21.346
14704-0097	SA019-3-SLOR01	March 1, 2020	0.156392	34.8175	Chavogere/Indete	Vihiga	Kenya	ASGM/Int	Typical ASGM	Ore	OCCUP	Predorminantly men	2.88123	7.83	0.208905	17.6	1.05	9212	3706	39714	148	3790	15157	5065	1001.3	25.5	208	150.5	12329	5.967	12.19	16.28	74	8.69	1360.6	0.19	57.73	71.02	6.938	47.13	2.606	1.87	1.26	0.25	0.82	2.347	2.379	362.64	26.2
14704-0098	SA019-3-SLRE01	March 1, 2020	0.156392	34.8175	Chavogere/Indete	Vihiga	Kenya	ASGM/Int	Typical ASGM	Residential	NON	Inadvertent	3.97175	6.47	0.781375	28.5	1.18	3289	969	64155	418	318	8441	2299	2099.5	79.9	128.5	732.2	31369	25.389	30.54	22.04	92	14.73	34.4	0.66	54.57	61.89	11.655	161.72	32.249	2.55	0.362	0.091	1.96	0.402	2.277	218.84	22.424
14704-0005 Dup	SA001-1-SLRE01	February 26, 2020	0.258245	34.7178	Rosterman	Kakamega	Kenya	ASGM/Int	Typical ASGM	Residential	NON	Inadvertent	n/a	n/a	n/a	17.9	3.29	1517	4940	95423	780	221	14194	3547	5973.6	284.7	1330.5	1902.9	124124	62.136	281.38	68.43	100	20.88	8.3	1.08	82.77	73.89	14.681	283.69	47.061	2.65	0.059	0.096	3.05	0.853	2.846	468.29	22.715
14704-0011 Dup	SA001-5-SLIND01	February 26, 2020	0.260765	34.7201	Rosterman	Kakamega	Kenya	ASGM/Int	Typical ASGM	Industrial	OCCUP	Predorminantly men	n/a	n/a	n/a	16.6	2.31	3537	7139	88879	683	336	14608	6845	5645.8	228.9	987.2	2314.4	97639	68.661	240.73	71.38	124	18.77	105.8	0.9	77.99	109.05	15.569	227.97	39.2	2.51	0.129	0.111	2.45	0.82	2.589	515.3	24.55
14704-0022 Dup	SA003-2-SLAG01	February 26, 2020	0.315789	34.6482	Shikomari	Kakamega	Kenya	ASGM/Int	Typical ASGM	Agricultural	NON	Inadvertent	n/a	n/a	n/a	11.5	1.79	25275	3452	84554	480	123	23163	10316	2708.9	60.7	47.3	624.5	25698	12.892	18.7	9.36	47	16.98	1.4	0.21	61.22	501.96	9.285	64.42	12.635	0.59	0.064	0.04	1.38	0.088	1.416	1110.9	27.754
14704-0036 Dup	SA009-1-SLOR01	February 28, 2020	0.189879	34.7357	Shitoli	Kakamega	Kenya	ASGM/Int	Typical ASGM	Ore	OCCUP	Predorminantly men	n/a	n/a	n/a	15.6	1.9	7254	8582	84278	436	184	22326	2744	3428.4	98.6	142.2	769.5	36543	19.012	52.58	34.31	112	16.95	20.8	0.12	102.92	100.21	24.248	145.59	8.284	1.16	0.1	0.249	1.85	0.532	1.974	657.27	51.006
14704-0049 Dup	SA012-3-SLIN01	February 28, 2020	0.195232	34.7513	Shitochi	Kakamega	Kenya	ASGM/Int	Typical ASGM	Industrial	OCCUP	Predorminantly men	n/a	n/a	n/a	9.9	3.44	817	4641	86277	649	86	25040	1813	1466.9	159.7	102	1265	64548	38.603	47.07	102.35	216	17.23	408.2	0.24	100.22	30.45	16.598	127.54	7.536	2.12	1.002	0.739	1.15	2.77	3.711	618	29.808
14704-0058 Dup	SA014-1-SLIN01	February 29, 2020	0.217682	34.8023	Shibuye	Kakamega	Kenya	ASGM/Int	Typical ASGM	Industrial	OCCUP	Predorminantly men	n/a	n/a	n/a	6.4	0.98	1897	1837	42976	352	145	12160	1703	1928	65.4	112.1	1018.4	24201	16.353	17.72	58.09	42	9.51	44.8	0.57	54.52	50.88	10.367	93.92	13.767	1.86	1.777	0.121	1.37	1.101	2.409	442.65	24.533
14704-0075 Dup	SA017-1-SLMW01	February 29, 2020	0.105427	34.6984	Viyalo	Vihiga	Kenya	ASGM/Int	Typical ASGM	Mine waste/tailings	OCCUP	Mixed ASGM workers, men, women & in some cases, children	n/a	n/a	n/a	25.4	1.6	7790	7212	68769	405	3802	16870	10832	1932.2	111.9	183	884.1	38304	25.526	57.05	72.13	204	14.67	4062.8	0.84	64.2	121.77	14.326	86.26	8.998	5.78	1.388	2.093	1.45	5.618	3.992	382.44	26.038
14704-0085 Dup	SA018-3-SLMW01	March 1, 2020	0.10333	34.7136	Lunyerere	Vihiga	Kenya	ASGM/Int	Typical ASGM	Mine waste/tailings	OCCUP	Mixed ASGM workers, men, women & in some cases, children	n/a	n/a	n/a	21.8	1.11	17783	12129	75051	1182	5627	17317	41506	2805.3	63.2	76.1	789.6	29725	20.581	50.85	18.51	95	14.79	7890.2	0.22	47.76	506.08	8.974	68.89	5.404	0.99	2.83	0.835	0.75	2.963	2.53	349.23	26.487
14704-0096 Dup	SA019-3-SLMW01	March 1, 2020	0.156392	34.8175	Indete	Kakamega	Kenya	ASGM/Int	Typical ASGM	Mine waste/tailings	OCCUP	Mixed ASGM workers, men, women & in some cases, children	n/a	n/a	n/a	12.7	0.72	9032	2867	29537	113	1526	9948	3523	715	17.2	78.4	110.3	7512	3.142	7.08	9.48	34	5.9	514.4	0.11	39.62	68.63	5.341	33.88	2.03	1.16	1.043	0.135	0.49	1.285	1.679	261.37	21.48
14771-0027	SA001-1-SLOR01	2020-02-26	0.258245	34.7178	Rosterman	Kakamega	Kenya	ASGM/Int	Typical ASGM	Ore	OCCUP	Predorminantly men	2.46126	6.57	1.65222	16	0.5	18391	14702	85580	455	<25	18301	12540	4106	173.6	173.5	782	59736	38.09	50	209.6	85.5	16.76	10.6	0.05	62.7	289.3	11.079	82.9	4.51	0.57	0.331	0.032	0.92	0.336	2.111	853	30.49
14771-0028	SA004-3-SLEW01	2020-02-27	0.251632	34.724	Shirere	Kakamega	Kenya	ASGM/Int	Cynidation plant	Exhausted mine waste/tailings	OCCUP	Mixed ASGM workers, men, women & in some cases, children	1.92699	7.85	2.98486	23	1.17	11347	7173	63485	569	4278	15563	23825	2823	100.1	200.5	894	39754	30.95	57.3	87.3	637.2	14.53	2456.5	0.52	55	212.6	13.541	75.4	8.47	2.51	0.732	5.028	1.3	3.203	2.985	449.7	25.87
14771-0029	SA004-1-SLAG01	2020-02-27	0.251939	34.7238	Shirere	Kakamega	Kenya	ASGM/Int	Typical ASGM	Agricultural	NON	Inadvertent	8.04565	4.88	4.19629	17	1.83	1926	3048	73291	724	299	5961	2434	6555	183.7	299.6	3575	90213	57.66	110.8	118.1	106.1	19.25	8	0.97	55.6	45	27.567	205.7	44.3	3.37	0.153	0.285	3.26	0.644	2.858	323.8	45.46
14771-0030	SA018-3-SLMW01	2020-03-01	0.10333	34.7136	Kitigu/Lunyerere	Vihiga	Kenya	ASGM/Int	Typical ASGM	Mine waste/tailings	OCCUP	Mixed ASGM workers, men, women & in some cases, children	0.63234	7.99	16.2822	24	1.15	18514	12716	75836	1210	5990	18250	41800	3181	62.1	81.3	805	32569	20.15	49.9	19.6	110.7	15.97	8705.7	0.18	50.1	511.1	8.772	87.1	5.26	0.98	2.269	0.786	0.85	3.22	2.746	402.9	26.57
14771-0031	SA018-3-SLAG01	2020-03-01	0.1033	34.7136	Kitigu/Lunyerere	Vihiga	Kenya	ASGM/Int	Typical ASGM	Agricultural	NON	Inadvertent	6.16308	4.5	0.90409	22	3.04	886	1592	98107	839	280	6034	577	7680	179.1	146.7	5680	96955	57.35	71.9	72.1	144.7	28.02	55.7	1.04	69.9	22	61.015	481.9	110.87	6.11	0.134	0.272	4.49	0.765	3.089	407.8	115.48
14771-0032	SA020-1-SLRE01	2020-08-22	0.465448	34.8706	Tande	Kakamega	Kenya	Control	Control	Residential	NON	Inadvertent	10.3887	4.45	0.0477	23	2.08	709	1654	93489	656	302	2499	1526	9340	219.3	221	1793	96420	26.35	91.2	92.6	121.9	26.17	3.6	0.93	32	17	66.81	378.6	86.78	3.25	0.1	0.152	3.72	0.36	2.959	130.9	77.96
14771-0033	SA020-1-SLAG01	2020-08-22	0.465448	34.8706	Tande	Kakamega	Kenya	Control	Control	Agricultural	NON	Inadvertent	10.976	4.85	0.03836	24	2.07	768	1747	94249	722	271	2714	1928	10421	217.1	214.7	2018	94275	31.56	91.1	95.8	123.9	26.12	3.3	0.79	30.8	18.9	63.287	360.5	83.64	3.03	0.085	0.18	3.6	0.411	3.07	143.7	74.22
14771-0034	SA020-1-SLCL01	2020-08-22	0.466369	34.8696	Tande	Kakamega	Kenya	Control	Control	Forest/Pristine	NON	Inadvertent	21.6251	6.05	0.07883	20	1.68	1389	2190	73194	999	726	3793	9795	10730	255.8	175	2561	90852	40.78	91.4	93.2	151.8	20.18	2	1.18	40.8	49.1	51.559	206.4	44.98	1.65	0.071	0.334	2.24	0.296	2.332	251.6	52.01
14771-0035	SA020-1-SLSC01	2020-08-22	0.465342	34.8854	Lugusi	Kakamega	Kenya	Control	Control	School	NON	Inadvertent	4.17742	5.07	<0.02	15	1.35	1966	1616	63304	351	138	7632	1942	3923	83.7	101.8	447	44021	13.5	35	18.2	42.1	16.56	2.9	0.29	36.4	65.5	24.52	182.6	37.32	2.33	0.057	0.049	2.73	0.836	1.767	392.3	52.54
14771-0036	SA021-1-SLRE01	2020-08-22	0.195803	34.4876	Shiatsala	Kakamega	Kenya	Control	Control	Residential	NON	Inadvertent	4.99074	5.82	0.04971	12	1.4	1597	1619	90581	572	307	14613	1410	3059	101	108.1	1874	50888	36.01	37.7	35.9	109.9	23.72	13.8	0.57	79.5	71.7	17.68	239.5	42.68	2.9	0.074	0.082	2.36	0.539	2.812	413	32.17
14771-0036 Dup	SA021-1-SLRE01	2020-08-22	0.195803	34.4876	Shiatsala	Kakamega	Kenya	Control	Control	Residential	NON	Inadvertent	n/a	n/a	n/a	15	1.21	1632	1669	95108	667	309	15030	1362	2979	105.4	113.2	1972	52935	37.08	38.6	36.7	110	24.31	14.2	0.55	81.6	74.3	17.657	243.3	43.65	2.97	0.076	0.111	2.43	0.669	3.081	425.9	33.05
14771-0037	SA021-1-SLSC01	2020-08-22	0.195803	34.4876	Eshishebu	Kakamega	Kenya	Control	Control	School	NON	Inadvertent	4.63845	6.11	0.04173	10	1.05	2507	1266	64858	352	144	12585	2157	2949	90.8	139.6	2182	45611	35.26	27.9	29.5	117.4	18.18	11.6	0.76	56.5	87.1	15.4	183.1	32.19	2.57	0.066	0.111	1.78	0.602	1.879	450.4	29.9
14771-0038	SA021-1-SLAG01	2020-08-22	0.195803	34.4876	Shiatsala	Kakamega	Kenya	Control	Control	Agricultural	NON	Inadvertent	4.05116	5.43	0.04245	8	0.74	1570	1070	57588	472	136	9672	1522	2649	85.9	130.8	2842	43224	43.5	26.9	30.5	110.8	16.73	11.1	0.83	52.6	61.9	15.491	179.1	29.72	2.5	0.072	0.188	1.62	0.617	1.792	362.6	31.58
14771-0039	SA022-1-SLPG01	2020-08-22	0.497343	35.2785	Elgon View/Eldoret	Uasin-Gishu	Kenya	Control	Control	Playground	NON	Inadvertent	11.6356	7	0.02269	26	5.46	6001	2341	104512	1317	368	13429	8543	5097	68	69.4	3951	78334	15.2	28.5	23.5	181.8	30.41	10.8	0.45	82.3	71.9	47.054	726.6	226.95	7.39	0.126	0.169	5	0.561	1.997	673.3	102.91
CERTIFIED REFERENCE MATERIAL DATA - QUALITY CHECKS ON THE SOIL DATA
													red font = indicative values
NIST- SRM 2711a - Montana II Soil					Selected Elements											Li	Be	Na	Mg	Al	P	S	K	Ca	Ti	V	Cr	Mn	Fe	Co	Ni	Cu	Zn	Ga	As	Se	Rb	Sr	Y	Zr	Nb	Mo	Ag	Cd	Sn	Sb	Cs	Ba	La
					Reference value 2711a											25.125	2.253	12000	10700	67200	842	363.999	25300	24200	3170	80.7	52.3	675	28200	9.89	21.7	140	414	14.966	107	1.719	120	242	24.255	66.824	16.177	1.873	5.92	54.1	4.336	23.8	6.7	730	38
14771	CRM- Montana Soil				2711a (1)	14771		2711a (1)		CRM- Montana Soil						27	2.49	12630	10446	65523	847	369	25924	24983	2391	77	40.8	632	28218	9.5	20.4	131.3	412	15.36	104.3	1.64	118.8	225.1	22.178	60.9	15.06	1.96	5.611	54.959	4.17	23.591	6.662	722.7	33.43
14771	CRM- Montana Soil				2711a (2)	14771		2711a (2)		CRM- Montana Soil						27	1.99	12565	10532	65318	747	365	26204	24931	2489	78.8	41.2	628	28613	9.32	20.5	130.8	408.6	15.23	100.5	1.51	119.5	227.4	22.301	66.6	15.62	1.83	5.818	54.231	4.61	23.542	6.527	722	32.66
14704	CRM- Montana Soil				2711a (1)	14704		2711a (1)		CRM- Montana Soil						25.4772	1.91609	11979.3	9978.29	60530.7	864	401.895	24391.6	24614	2185.92	79.5088	40.1561	642.095	27200.8	9.48092	21.4878	127.51	400.156	14.7474	104.802	1.854	116.748	229.643	23.3982	59.8565	15.612	1.90173	6.02338	54.5391	4.27446	23.8279	6.44782	648.036	33.2267
14704	CRM- Montana Soil				2711a (2)	14704		2711a (2)		CRM- Montana Soil						23.6361	2.00227	12367.3	10237.7	63537	857.185	388.006	24980.5	24699.9	2283.77	80.8552	40.815	631.593	27304.2	9.36303	21.1582	125.949	388.066	14.9199	102.353	1.77272	117.029	229.694	23.8715	63.8447	15.9272	1.80423	5.64089	53.953	4.14533	22.8572	6.58923	654.886	34.152
14704	CRM- Montana Soil				2711a (3)	14704		2711a (3)		CRM- Montana Soil						24.0787	1.94967	12481.5	10272.4	67813.1	829.49	376.103	24932.1	24727.4	2204.75	78.8563	39.9473	614.268	26770.8	9.1518	20.6919	123.112	390.858	13.689	96.771	1.64036	114.797	222.524	22.9478	58.0343	15.1221	1.87014	5.61892	52.6933	4.17414	22.7908	6.53384	648	33.21
					Average value											25.4384	2.06961	12404.6	10293.3	64544.4	828.935	380.001	25286.4	24791.1	2310.89	79.0041	40.5837	629.591	27621.3	9.36315	20.8476	127.734	399.936	14.7893	101.745	1.68342	117.375	226.872	22.9393	61.8471	15.4683	1.87322	5.74244	54.0751	4.27479	23.3218	6.55198	679.125	33.3357
					Recovery (%)											101.247	91.86	103.372	96.1989	96.0482	98.4483	104.396	99.9464	102.442	72.8987	97.8985	77.5978	93.2728	97.948	94.6729	96.0717	91.2388	96.6029	98.8191	95.089	97.93	97.8122	93.7488	94.5755	92.5522	95.6188	100.012	97.0007	99.954	98.5882	97.9906	97.7907	93.0308	87.7256
					STDEV											1.57922	0.237463	257.243	213.922	2709.47	47.6119	15.0389	753.048	158.226	128.217	1.39294	0.516709	10.0434	764.906	0.14065	0.461438	3.41754	10.5353	0.661343	3.26092	0.133123	1.85121	3.08067	0.71878	3.39034	0.367705	0.0611974	0.178523	0.85806	0.193803	0.467687	0.0795216	39.5595	0.538381
					RSD(%)											6.20802	11.4738	2.07377	2.07827	4.19784	5.74374	3.95758	2.97807	0.638239	5.54838	1.76312	1.2732	1.59522	2.76926	1.50217	2.21339	2.67551	2.63425	4.47178	3.20498	7.90793	1.57718	1.35789	3.1334	5.48181	2.37716	3.26696	3.10884	1.58679	4.53362	2.00537	1.2137	5.82507	1.61503
USGS - Basalt, Columbia River, BCR-2					Selected Elements											Li	Be	Na	Mg	Al	P	S	K	Ca	Ti	V	Cr	Mn	Fe	Co	Ni	Cu	Zn	Ga	As	Se	Rb	Sr	Y	Zr	Nb	Mo	Ag	Cd	Sn	Sb	Cs	Ba	La
					Reference value BCR-2											9	1.613	23400	21600	71400	1500	544.594	14900	50900	13500	416	18	1520	96600	37	11.908	19	127	23	0.558	0.105	48	346	37	188	11.555	248	0.052	0.264	2.112	0.304	1.1	638	25
14771	CRM- Basalt				BCR-2 (1)	14771		BCR-2 (1)		CRM- Basalt						10	1.89	23350	21536	67519	1451	236	15107	49335	13438	406.9	13.9	1574	100057	36.88	11.3	16.4	137.8	19.59	0.5	0.05	47.2	310.7	30.935	175.6	11.28	261.38	0.051	0.285	2.22	0.345	1.15	650.7	23.7
14771	CRM- Basalt				BCR-2 (2)	14771		BCR-2 (2)		CRM- Basalt						9	1.66	25087	23073	73931	1660	245	16005	52206	13987	431.7	14.7	1671	106866	37.77	11.5	16.4	144.7	20.69	0.5	0.04	49.6	327.7	32.246	182.2	11.76	282.55	0.055	0.294	2.19	0.331	1.208	683	24.73
14704	CRM- Basalt				BCR-2 (1)	14704		BCR-2 (1)		CRM- Basalt						7.40855	1.57114	22061.8	20082.7	61226.3	1606.66	247.29	14569.2	47586.2	12326.8	450.196	15.7808	1518.28	94835.6	36.7327	11.9043	16.1167	133.273	18.8226	0.472783	0.0650809	46.1527	320.202	32.7301	176.207	11.2843	271	0.0429331	0.28628	2.22013	0.320956	1.11432	633.087	24.0014
14704	CRM- Basalt				BCR-2 (2)	14704		BCR-2 (2)		CRM- Basalt						8.0117	1.82331	22728.8	20749.2	63741.1	1597.13	241.87	15485.8	49489.8	12950.7	473.189	15.5822	1507.72	96687.7	37.1922	11.6491	16.3155	125.743	18.2965	0.466432	0.0933101	46.8968	314.33	33.25	177.636	11.589	274.36	0.043822	0.25307	2.14321	0.346765	1.15253	634.433	24.0976
14704	CRM- Basalt				BCR-2 (3)	14704		BCR-2 (3)		CRM- Basalt						8.07317	1.43815	23532.5	21270.8	68566.2	1556.1	244.233	15564.6	49775.1	13000.4	452.8	15.1552	1462.47	95236.7	36.4781	11.5363	15.7038	121.792	17.4156	1.41376	0.086329	46.6122	308.689	33.3726	176.817	11.5231	266.963	0.0461015	0.231273	2.08833	0.272933	1.10179	632.316	23.8243
14704	CRM- Basalt				BCR-2 (4)	14704		BCR-2 (4)		CRM- Basalt						7.57684	1.69969	24154.3	22038.5	73474.1	1597.48	236.561	16274.3	51513.5	13313.2	462.84	16.3011	1512.14	97332.6	36.6904	12.5492	15.8284	124.047	18.0424	0.938976	0.0660549	47.6365	314.44	34.1411	179.408	11.6305	273.976	0.0396881	0.271045	1.98524	0.312085	1.16717	648.731	24.3721
					Average value											8.34504	1.68038	23485.7	21458.4	68076.3	1578.06	241.826	15501	49984.3	13169.4	446.271	15.2366	1540.94	98502.6	36.9572	11.7398	16.1274	131.226	18.8095	0.715325	0.0667958	47.3497	316.01	32.7791	177.978	11.5112	271.705	0.0464241	0.270112	2.14115	0.321457	1.14897	647.044	24.1209
					Recovery (%)											92.7227	104.177	100.366	99.3443	95.3449	105.204	44.4048	104.033	98.2009	97.5508	107.277	84.6475	101.377	101.97	99.8844	98.5877	84.881	103.327	81.7805	128.194	63.6151	98.6452	91.3325	88.5922	94.6691	99.6205	109.558	89.2772	102.315	101.38	105.742	104.452	101.418	96.4836
					STDEV											0.981839	0.164784	1061.35	1037.32	5092.76	70.5686	4.63437	613.153	1657.4	556.348	23.7468	0.85205	72.9552	4497.53	0.463242	0.443339	0.300978	8.93942	1.17815	0.387642	0.0204361	1.21246	6.94698	1.10601	2.45469	0.193528	7.20281	0.00563773	0.0238891	0.091591	0.0273075	0.0380957	19.3897	0.377914
					RSD(%)											11.7655	9.80633	4.51911	4.83409	7.48096	4.47186	1.91641	3.95558	3.31585	4.22456	5.32116	5.59214	4.73447	4.5659	1.25345	3.77637	1.86626	6.81225	6.2636	54.191	30.5948	2.56065	2.19834	3.37412	1.37921	1.68122	2.65097	12.144	8.84415	4.27765	8.49493	3.31564	2.99665	1.56675
BGS - Guidance Material 102 Ironstone Soil					Selected Elements											Li	Be	Na	Mg	Al	P	S	K	Ca	Ti	V	Cr	Mn	Fe	Co	Ni	Cu	Zn	Ga	As	Se	Rb	Sr	Y	Zr	Nb	Mo	Ag	Cd	Sn	Sb	Cs	Ba	La
					Reference value BGS 102											44.204	2.823	1115.99	3740.92	37961.8	2810.89	1011.05	11700	28100	1372.36	356	225	7330	132000	40	79.4	26	191	8.508	104	0.538	58.408	65.39	32.861	69.492	5.58	7.011	0.122	0.275	2.712	1.396	2.994	262.558	36.901
14771					BGS 102 (1)	14771		BGS 102 (1)		CRM- Ironstone Soil						47	3.23	1134	3821	39226	3095	478	10135	22273	1339	327.4	207.5	7209	156886	42.54	78.3	25.2	193.6	8.78	87	0.52	58.9	64.6	29.799	66.4	5.28	7.01	0.111	0.358	2.68	1.343	2.905	275.3	36.04
14771					BGS 102 (2)	14771		BGS 102 (2)		CRM- Ironstone Soil						48	2.43	1148	3895	38232	3063	482	10446	22932	1568	338.4	215.2	7257	156925	43.76	81	26	213.1	9.17	93.9	0.46	59.8	68.3	31.097	75.1	6.11	7.18	0.119	0.416	2.76	1.442	3.006	285	36.1
14704					BGS 102 (1)	14704		BGS 102 (1)		CRM- Ironstone Soil						42.2852	2.72948	1058.08	3534.32	33216.1	3035.81	490.234	9641.45	21735.4	1264.2	346.52	213.424	7207.81	149410	42.8823	80.5981	25.0655	185.515	7.93998	87.8733	0.526604	57.5063	66.0124	32.1055	66.1501	5.30861	6.91997	0.109777	0.388549	2.57486	1.30983	2.90798	255.555	34.637
14704					BGS 102 (2)	14704		BGS 102 (2)		CRM- Ironstone Soil						40.7997	3.01483	1145.81	3862.19	38480.4	3123.83	517.263	10174.3	22719.9	1360.84	359.039	221.413	7349.9	153429	44.0939	81.7342	30.933	183.857	7.92589	89.6716	0.568172	59.9885	68.2033	33.3304	71.8485	5.75611	7.30663	0.12922	0.425214	2.79062	1.46125	3.03727	265.634	36.3234
14704					BGS 102 (3)	14704		BGS 102 (3)		CRM- Ironstone Soil						42.2704	2.85789	1148.28	3784.77	37598.9	3043.94	508.21	10133.2	22702.7	1346.04	356.229	216.258	7315.04	151781	43.8585	82.7062	25.2977	179.614	7.68282	86.9776	0.548756	59.107	67.7936	32.9719	70.8632	5.6155	7.233	0.113557	0.394716	2.70114	1.42838	3.12878	261.548	37.3343
14704					BGS 102 (4)	14704		BGS 102 (4)		CRM- Ironstone Soil						42.8468	2.75297	1131.95	3757.88	38494.8	3014.01	496.472	10161.5	23195.6	1334.24	352.656	216.943	7064.65	151474	42.9637	80.7944	25.1048	173.645	7.3855	83.9048	0.538593	57.74	65.2259	32.6563	68.082	5.52965	7.05188	0.118941	0.386059	2.54862	1.43177	3.00197	255.234	35.3378
					Average value											43.867	2.83586	1127.68	3775.86	37541.4	3062.6	495.363	10115.2	22593.1	1368.72	346.707	215.123	7233.9	153318	43.3497	80.8555	26.2668	188.222	8.14737	88.2212	0.527021	58.8403	66.6892	31.9934	69.7406	5.59998	7.11691	0.116916	0.394756	2.67587	1.4027	2.99783	266.379	35.9621
					Recovery (%)											99.2377	100.456	101.048	100.934	98.8925	108.955	48.9949	86.455	80.4025	99.7346	97.3897	95.6102	98.6889	116.15	108.374	101.833	101.026	98.5455	95.7612	84.8281	97.9593	100.74	101.987	97.3597	100.358	100.358	101.511	95.8327	143.548	98.6679	100.48	100.128	101.455	97.4555
					STDEV											2.91196	0.272313	34.8384	128.397	2182.52	40.5621	15.1806	260.853	518.467	103.234	11.9995	4.5862	100.519	3059.1	0.633109	1.47097	2.3115	13.8622	0.683272	3.3509	0.0369892	1.02998	1.61684	1.32786	3.49939	0.308859	0.146897	0.00717053	0.0238501	0.0972605	0.0611004	0.084233	11.7607	0.914788
																6.63815	9.60249	3.08938	3.40048	5.81364	1.32444	3.06454	2.57881	2.2948	7.54241	3.46098	2.1319	1.38956	1.99527	1.46047	1.81926	8.80006	7.36484	8.38642	3.7983	7.01855	1.75046	2.42445	4.15041	5.01772	5.51537	2.06405	6.13307	6.04173	3.63472	4.3559	2.8098	4.41504	2.54376
MESS-4 Sediment Certified Reference Material					Selected Elements											Li	Be	Na	Mg	Al	P	S	K	Ca	Ti	V	Cr	Mn	Fe	Co	Ni	Cu	Zn	Ga	As	Se	Rb	Sr	Y	Zr	Nb	Mo	Ag	Cd	Sn	Sb	Cs	Ba	La
					Reference value MESS-4											65.3	2.09	12600	15800	79100	1040	1580	23800	13100	3840	216	94.3	298	37900	13	42.8	32.9	147	18	21.7	1.5	180	132	20	96	12	2.53	0.161	0.28	2.35	1.07	10	920	35
14705	MESS-4 Sediment				MESS-4 (1)	14705		MESS-4 (1)		CRM- Sediment						57.0768	2.06267	13558.4	16216.5	81277.3	1073.62	1683.26	25340.2	14316.3	2876.09	221.299	87.4887	273.127	37178.8	12.2099	41.2574	30.1288	131.991	16.4587	19.1768	0.732248	128.701	126.195	17.6148	74.6308	10.1111	2.62271	0.161803	0.236014	2.29533	1.06517	8.088	863.366	29.8314
14705	MESS-4 Sediment				MESS-4 (2)	14705		MESS-4 (2)		CRM- Sediment						56.338	1.44192	12678.4	15204.3	74444.2	1035.95	1631.44	24275.8	13607.5	3068.18	211.681	84.6885	260.118	35538.6	11.6909	39.8407	28.462	142.396	15.5045	18.6587	0.689475	122.227	120.085	18.9797	94.063	10.9141	2.53451	0.154786	0.218062	2.25261	1.01142	7.72525	816.781	31.9456
					Average value											56.7074	1.7523	13118.4	15710.4	77860.8	1054.78	1657.35	24808	13961.9	2972.14	216.49	86.0886	266.622	36358.7	11.9504	40.5491	29.2954	137.193	15.9816	18.9178	0.710862	125.464	123.14	18.2972	84.3469	10.5126	2.57861	0.158295	0.227038	2.27397	1.0383	7.90662	840.074	30.8885
					Recovery (%)											86.8414	83.8419	104.115	99.4327	98.4333	101.421	104.896	104.235	106.58	77.3994	100.227	91.2923	89.4706	95.9333	91.926	94.7408	89.0438	93.3288	88.7865	87.1787	47.3908	69.7022	93.2882	91.4861	87.8614	87.605	101.921	98.3196	81.0851	96.7648	97.037	79.0662	91.3124	88.2528
					STDEV											0.522427	0.438939	622.249	715.719	4831.75	26.6375	36.6393	752.6	501.223	135.827	6.80091	1.98005	9.19878	1159.84	0.367007	1.00173	1.17866	7.35749	0.674722	0.366375	0.0302452	4.57766	4.32039	0.965144	13.7406	0.567854	0.0623701	0.00496124	0.0126938	0.0302075	0.0380083	0.256503	32.9403	1.49501
					RSD(%)											0.921268	25.0494	4.74332	4.55571	6.20563	2.5254	2.21072	3.0337	3.58993	4.57002	3.14145	2.30002	3.45011	3.18999	3.07109	2.4704	4.02338	5.36286	4.22188	1.93667	4.25473	3.64858	3.50851	5.27481	16.2906	5.40165	2.41875	3.13419	5.59104	1.3284	3.66064	3.24415	3.92112	4.84001
[truncated: 21 more columns]

## Sheet: Supp. Table_1b
Supplementary Table 1b: X-ray Diffraction mineral characterization results for the ores
		Mineral %
Lims Sample Number	Min/Pet Sample Number	Quartz	Feldspar	K-feldspar	Richterite	Chlorite	Clinochrysotile	Mica	Calcite	Ankerite	Pyrite	Hematite
14771-0027	MPLX385	31.2	39.8	5.2	5.3	< 0.5	2.2	15.6	nd	nd	0.7	nd
14704-0050	MPLX386	71.5	2.7	< 0.5	nd	< 0.5	1.9	22.9	nd	nd	nd	1
14704-0086	MPLX387	44	34.8	6.6	0.8	5.1	nd	4.4	2.9	< 0.5	1.3	nd
n.d is not detected, n is the number of samples

## Sheet: Supp. Table_1c
Supplementary Table 1c: Soil bioaccessibility data and summaries
Supplementary Table 1c: (i) All soil bioaccessibility data
LIMS Code	Sample Code	Date Sampled	Latitude	Longitude	Village/Area	County	Country	Category 1 (ASGM village/Intervention site/Control site)	Method	Category 2: Sample Origin/process	Category 3a: Potential Exposure type (occupational/non-occupational)	Category 3b; Potential recipient characteristics (predorminantly men; mixed ASGM workers i.e men, women and children; Inadvertent)	Total Al	Bioaccessible Stomach Al	Bioaccessible Stomach and Intestine Al	BAF Al	Total As	Bioaccessible Stomach As	Bioaccessible Stomach and Intestine As	BAF As	Total Ba	Bioaccessible Stomach Ba	Bioaccessible Stomach and Intestine Ba	BAF Ba	Total Cd	Bioaccessible Stomach Cd	Bioaccessible Stomach and Intestine Cd	BAF Cd	Total Co	Bioaccessible Stomach Co	Bioaccessible Stomach and Intestine Co	BAF Co	Total Cr	Bioaccessible Stomach Cr	Bioaccessible Stomach and Intestine Cr	BAF Cr	Total Cu	Bioaccessible Stomach Cu	Bioaccessible Stomach and Intestine Cu	BAF Cu	Total Fe	Bioaccessible Stomach Fe	Bioaccessible Stomach and Intestine Fe	BAF Fe	Total Li	Bioaccessible Stomach Li	Bioaccessible Stomach and Intestine Li	BAF Li	Total Mg
													mg kg-1	mg kg-1	mg kg-1	%	mg kg-1	mg kg-1	mg kg-1	%	mg kg-1	mg kg-1	mg kg-1	%	mg kg-1	mg kg-1	mg kg-1	%	mg kg-1	mg kg-1	mg kg-1	%	mg kg-1	mg kg-1	mg kg-1	%	mg kg-1	mg kg-1	mg kg-1	%	mg kg-1	mg kg-1	mg kg-1	%	mg kg-1	mg kg-1	mg kg-1	%	mg kg-1
14704-0005	SA001-1-SLRE01	February 26, 2020	0.258245	34.7178	Shirere/Rosterman	Kakamega	Kenya	ASGM/Int	Typical ASGM	Residential	NON	Inadvertent	84750.5	1109.12	573.134	1.30869	8.4033	0.229938	0.262402	3.1226	453.172	78.7375	38.0791	17.3748	0.073525	0.0414812	0.0149057	56.4178	60.9998	11.9355	6.48128	19.5664	1344.02	1.76318	0.859804	0.131187	66.9822	5.89737	6.51419	9.72524	120621	140.161	91.8022	0.116199	16.9873	-0.149328	-0.388833	n/a	4722.28
14704-0009	SA001-3-SLPG01	February 26, 2020	0.258128	34.7201	Shirere/Rosterman	Kakamega	Kenya	ASGM/Int	Typical ASGM	Playground	NON	Inadvertent	70963.2	893.641	393.015	1.2593	25.5375	1.39585	1.65952	6.49837	662.44	97.2984	38.6186	14.6879	0.141105	0.0659641	0.0207143	46.7482	51.1678	13.9833	7.39476	27.3284	1071.87	1.48688	0.683507	0.138718	53.7525	6.64892	7.36534	13.7023	86065.5	191.791	128.472	0.222843	12.8546	-0.148859	-0.389222	n/a	4040.22
14704-0013	SA001-5-SLRE01	February 26, 2020	0.260765	34.7201	Shirere/Rosterman	Kakamega	Kenya	ASGM/Int	Typical ASGM	Residential	NON	Inadvertent	77048.7	759.358	397.11	0.985556	16.3952	1.07485	1.04347	6.55586	619.478	77.1737	37.0784	12.4579	0.119829	0.052897	0.0173563	44.1436	53.3863	15.0962	8.71752	28.2772	1413.04	1.61318	0.81607	0.114164	60.3317	5.73675	6.81844	11.3016	108202	177.553	130.107	0.164094	14.2127	-0.149975	-0.388898	n/a	4608.08
14704-0011	SA001-5-SLIND01	February 26, 2020	0.260765	34.7201	Shirere/Rosterman	Kakamega	Kenya	ASGM/Int	Typical ASGM	Industrial	OCCUP	Predorminantly men	80011.7	1093.15	527.988	1.36624	95.8588	5.87456	5.50338	6.12835	507.552	68.2922	33.8162	13.4552	0.123889	0.0521483	0.0147532	42.0928	67.9461	13.2638	7.21653	19.5211	1005.02	2.41425	1.2789	0.240219	71.9887	8.73921	8.84194	12.2824	95772.2	220.602	151.891	0.23034	17.3979	-0.149502	-0.388898	n/a	6852.13
14704-0016	SA002-3-SLRE01	February 26, 2020	0.257267	34.7227	Shirere/Rosterman	Kakamega	Kenya	ASGM/Int	Typical ASGM	Residential	NON	Inadvertent	57634.4	740.024	492.014	1.284	9.26461	0.504278	0.567361	6.12396	521.372	1.79031	1.51636	0.343386	0.0624455	0.0178074	0.014264	28.5168	34.0788	8.33203	5.77495	24.4493	290.457	1.52773	1.13334	0.525976	244.747	35.6544	42.2017	17.243	56823.3	330.792	232.582	0.582142	13.6008	0.268988	-0.388714	1.97774	17318.1
14704-0030	SA006-1-SLSC01	February 27, 2020	0.265475	34.7289	Mukhonje/Shirere/Rosterman	Kakamega	Kenya	ASGM/Int	Typical ASGM	School	NON	Inadvertent	78910.9	1515.95	830.517	1.92109	4.82904	0.0604873	0.0973382	2.01569	565.534	98.6812	47.092	17.4492	0.146809	0.0606595	0.0231248	41.3185	65.4116	13.8156	7.30093	21.121	1195.92	3.33245	1.97197	0.278651	53.9489	7.48835	6.65726	13.8805	85090.8	173.859	140.128	0.204322	19.8721	-0.149502	-0.389935	n/a	3763.61
14704-0031	SA006-2-SLPG01	February 27, 2020	0.264958	34.729	Mukhonje/Shirere/Rosterman	Kakamega	Kenya	ASGM/Int	Typical ASGM	Playground	NON	Inadvertent	87451.3	1727.3	1077.06	1.97515	8.2688	0.101339	0.149635	1.80964	410.565	115.797	61.5364	28.2042	0.180149	0.0798278	0.0337442	44.3122	78.5085	12.5475	6.37281	15.9823	1682.32	3.02391	2.51488	0.179746	63.1727	7.26122	8.32589	13.1796	115982	176.786	181.412	0.156415	23.5423	0.183226	-0.389546	0.778286	4986.52
14704-0033	SA008-1-SLAG01	February 27, 2020	0.203252	34.7161	Shivagala	Kakamega	Kenya	ASGM/Int	Typical ASGM	Agricultural	NON	Inadvertent	75968	1217.86	247.712	1.60313	24.4309	0.281794	0.396267	1.62199	519.209	115.945	36.306	22.3311	0.116781	0.0592408	0.0297505	50.728	48.1474	15.3317	8.03643	31.8432	257.253	0.773941	0.1906	0.300849	45.1587	6.76927	6.67593	14.99	60259	240.99	58.2651	0.399923	14.3402	-0.14975	-0.389814	n/a	3862.57
14704-0047	SA012-1-SLRE01	February 28, 2020	0.194863	34.7507	Shitochi	Kakamega	Kenya	ASGM/Int	Typical ASGM	Residential	NON	Inadvertent	49616.6	644.792	287.836	1.29955	190.919	4.7488	5.00986	2.62408	483.831	49.3299	25.1301	10.1957	0.308361	0.0778379	0.0417869	25.2425	30.8145	11.8649	7.15094	38.5041	106.784	1.54934	0.511777	1.4509	36.8614	5.73117	5.90573	16.0214	39675.4	437.453	201.696	1.10258	8.07318	-0.149659	-0.387738	n/a	2606.44
14704-0048	SA012-2-SLAG01	February 28, 2020	0.195085	34.7514	Shitochi	Kakamega	Kenya	ASGM/Int	Typical ASGM	Agricultural	NON	Inadvertent	74130.4	1174.09	377.918	1.58382	103.184	2.6049	2.58606	2.52453	481.643	90.0255	33.7987	18.6913	0.263497	0.121989	0.0503394	46.2963	53.7896	17.6493	8.49421	32.8118	102.126	0.343269	0.145672	0.336122	65.6167	10.4395	10.2516	15.9098	59907.8	247.178	105.513	0.412596	13.3902	-0.15005	-0.388704	n/a	2880.02
14704-0059	SA014-1-SLRE01	February 29, 2020	0.217682	34.8023	Shibuye	Kakamega	Kenya	ASGM/Int	Typical ASGM	Residential	NON	Inadvertent	36607.4	349.11	157.353	0.953661	57.933	1.46486	1.69208	2.92075	413.399	27.0192	16.1556	6.53586	0.368268	0.0855465	0.051062	23.2294	11.0955	2.94612	2.04518	26.5525	72.6455	3.35497	1.20435	4.61827	39.6071	4.66577	5.73421	14.4777	23588	272.327	156.861	1.15451	4.30922	-0.15005	-0.388124	n/a	2499
14704-0067	SA016-1-SLRE01	February 29, 2020	0.173746	34.7687	Savane	Kakamega	Kenya	ASGM/Int	Typical ASGM	Residential	NON	Inadvertent	65139.5	1099.19	288.522	1.68744	42.1693	0.900327	1.06826	2.53326	355.74	41.2604	17.2699	11.5985	0.168375	0.0721032	0.0289995	42.8229	76.6269	25.6238	11.6751	33.4398	648.641	3.12607	0.913349	0.481942	48.4202	6.8806	6.89248	14.2347	61243.9	416.962	111.269	0.680823	15.6842	-0.149532	-0.389481	n/a	22095.2
14704-0069	SA017-1-SLOR01	February 29, 2020	0.105427	34.6984	Viyalo	Vihiga	Kenya	ASGM/Int	Typical ASGM	Ore	OCCUP	Predorminantly men	124639	139.389	35.1774	0.111834	847.143	11.4603	13.6894	1.61594	401.424	3.06788	1.87492	0.764249	0.752863	0.0167844	0.00910746	2.22941	54.6098	3.57656	2.83337	6.5493	250.742	0.112631	<0.068	0.044919	100.88	2.18401	2.66698	2.64372	48903.9	17.7036	13.9664	0.0362008	36.6146	-0.149756	-0.389351	n/a	1417.94
14704-0073	SA017-3-SLIN02	February 29, 2020	0.105629	34.6993	Viyalo	Vihiga	Kenya	ASGM/Int	Typical ASGM	Industrial	OCCUP	Predorminantly men	105034	739.452	256.583	0.704012	3405.09	58.4882	59.7971	1.75611	444.434	14.9074	8.46675	3.35424	0.959272	0.18876	0.10269	19.6774	39.6245	6.32725	3.70027	15.968	237.754	1.06262	0.359345	0.446941	63.7797	8.50373	8.14073	13.333	50472.1	265.755	105.662	0.526539	50.0111	0.243279	-0.389157	0.48645	8077.8
14704-0080	SA017-3-SLRE01	February 29, 2020	0.105629	34.6993	Viyalo	Vihiga	Kenya	ASGM/Int	Typical ASGM	Residential	NON	Inadvertent	53131.8	419.933	159.34	0.790359	8567.42	633.838	614.329	7.39823	276.693	16.8423	9.1556	6.08699	1.03115	0.109252	0.0507172	10.5951	46.9709	9.47839	6.01884	20.1793	120.797	1.08932	0.273402	0.901777	38.7123	5.04299	5.07325	13.105	38697.4	811.364	338.738	2.09669	21.361	-0.149804	-0.389286	n/a	2611.3
14704-0074	SA017-3-SLPG01	February 29, 2020	0.105629	34.6993	Viyalo	Vihiga	Kenya	ASGM/Int	Typical ASGM	Playground	NON	Inadvertent	59918.5	454.837	227.648	0.759092	1615.49	120.269	120.726	7.47305	306.098	24.9762	14.5586	8.15955	0.531721	0.120373	0.0723892	22.6384	44.6466	9.89208	6.43945	22.1564	148.178	0.87008	0.31919	0.587187	40.8715	4.71952	5.15903	12.6225	35489.5	339.957	190.925	0.95791	25.4873	-0.149452	-0.387931	n/a	2236.13
14704-0084	SA018-1-SLIN01	March 1, 2020	0.102292	34.7135	Lunyerere	Vihiga	Kenya	ASGM/Int	Typical ASGM	Industrial	OCCUP	Predorminantly men	85795.3	595.618	295.92	0.694231	5348.17	254.181	244.194	4.75267	458.341	33.0076	19.1348	7.20153	0.902929	0.200266	0.114386	22.1796	31.355	9.29668	6.13962	29.6497	128.293	3.28234	1.22987	2.55847	27.7611	3.82344	4.15579	14.9698	51533.8	695.813	321.813	1.35021	23.606	0.242692	-0.388222	1.0281	11712.6
14704-0087	SA018-3-SLRE01	March 1, 2020	0.1033	34.7136	Lunyerere	Vihiga	Kenya	ASGM/Int	Typical ASGM	Residential	NON	Inadvertent	58818.9	765.144	279.975	1.30085	993.963	30.6456	31.2877	3.14777	569.249	46.5413	20.8135	8.1759	0.264831	0.0740442	0.0410991	27.959	23.7831	9.94293	5.17535	41.8066	99.7302	1.83214	0.601777	1.8371	24.1525	5.26521	4.64671	21.7998	36564.1	905.592	328.743	2.47672	13.5765	0.150748	-0.388577	1.11036	2662.83
14704-0095	SA019-3-SLIN01	March 1, 2020	0.156392	34.8175	Chavogere/Indete	Vihiga	Kenya	ASGM/Int	Typical ASGM	Industrial	OCCUP	Predorminantly men	43282.5	558.865	229.918	1.2912	1662.21	19.9012	21.1952	1.27512	354.38	7.18136	3.33767	2.02646	0.21912	0.0140146	0.0156776	7.15482	7.88918	1.20241	1.0065	15.2412	190.355	34.3513	13.6801	18.0459	18.2343	2.03292	2.62535	14.3979	16395	1382.75	511.182	8.43398	19.7183	0.180774	-0.389579	0.916783	3398.31
14704-0098	SA019-3-SLRE01	March 1, 2020	0.156392	34.8175	Chavogere/Indete	Vihiga	Kenya	ASGM/Int	Typical ASGM	Residential	NON	Inadvertent	64155.4	686.33	257.862	1.06979	34.3733	2.74613	20.531	59.7294	218.835	17.4232	3.62806	7.96179	0.0909433	0.0332389	0.010983	36.549	25.3886	6.34945	0.980778	25.0091	128.481	0.90258	15.0567	11.7191	22.0362	3.64179	2.52188	16.5264	31368.6	374.073	596.33	1.90104	28.4959	-0.149303	-0.388511	n/a	969.466
												Min	36607.4	139.389	35.1774	0.111834	4.82904	0.0604873	0.0973382	1.27512	218.835	1.79031	1.51636	0.343386	0.0624455	0.0140146	0.00910746	2.22941	7.88918	1.20241	0.980778	6.5493	72.6455	0.112631	0.145672	0.044919	18.2343	2.03292	2.52188	2.64372	16395	17.7036	13.9664	0.0362008	4.30922	-0.15005	-0.389935	0.48645	969.466
												Max	124639	1727.3	1077.06	1.97515	8567.42	633.838	614.329	59.7294	662.44	115.945	61.5364	28.2042	1.03115	0.200266	0.114386	56.4178	78.5085	25.6238	11.6751	41.8066	1682.32	34.3513	15.0567	18.0459	244.747	35.6544	42.2017	21.7998	120621	1382.75	596.33	8.43398	50.0111	0.268988	-0.387738	1.97774	22095.2
												P25	58522.8	586.43	243.264	0.912836	22.422	0.801314	0.924442	1.96417	390.003	17.278	8.98339	6.42364	0.122874	0.0494815	0.0154846	22.5237	31.2199	7.83639	4.80658	19.5551	126.419	1.02261	0.435561	0.225101	38.2496	4.70609	4.96662	12.9844	38164.1	188.232	109.867	0.218213	13.5947	-0.149752	-0.389383	0.81291	2610.09
												P50	72546.8	749.691	288.179	1.2876	76.8959	2.67551	3.79796	3.02168	455.756	43.9008	19.9741	9.18579	0.199634	0.0690336	0.029375	32.5329	47.5591	10.9039	6.40613	24.7292	244.248	1.58126	0.859804	0.464441	51.0864	5.81706	6.58572	14.0576	54178.5	269.041	154.376	0.55434	17.1926	-0.149477	-0.388898	0.97244	3813.09
												P75	81196.4	1101.67	420.836	1.42064	1149.34	22.5873	23.7183	6.22085	519.749	81.5595	36.4991	15.3596	0.409131	0.0914728	0.0504338	44.1857	56.2073	13.8575	7.32439	30.1981	1021.73	3.04945	1.25438	1.54745	64.2389	7.318	7.55918	15.2199	85334.5	422.085	254.89	1.20344	23.5582	0.158255	-0.388561	1.08979	5452.93
												P95	106014	1526.52	842.844	1.92379	5509.13	273.163	262.701	10.0859	621.626	115.804	47.8142	22.6247	0.962866	0.189335	0.103274	51.0125	76.721	18.0481	8.8654	38.6693	1426.5	4.90478	13.8178	12.0354	108.073	11.7002	11.8491	17.4708	116214	929.45	515.44	2.77459	37.2844	0.244564	-0.387921	1.7609	17556.9
												Geomean	68855.5	731.817	302.4	1.06283	129.571	3.88906	4.77959	3.72092	436.19	32.5232	15.5813	7.45621	0.235799	0.0617509	0.0293608	26.3352	39.6261	9.16587	5.05852	23.1309	306.281	1.61379	0.9311	0.606509	49.401	5.96611	6.23377	13.0589	53782.6	285.99	157.812	0.545001	17.3988	#NUM!	-0.388511	0.960178	4136.8
												A. mean	71650.4	834.158	369.63	1.19745	1153.05	57.5385	57.2892	6.58137	451.17	51.2648	23.3684	10.8528	0.341293	0.0772118	0.0378925	32.0426	45.312	10.9228	5.94774	24.7978	524.721	3.39061	2.30235	2.24691	59.3508	7.35631	7.85872	13.8173	61132.8	390.973	204.868	1.1603	19.6568	-0.0412407	-0.388926	1.04962	5666.03
Supplementary Table 1c: (ii) Soil bioaccessibility summaries
		Total Al	Bioaccessible Stomach Al	Bioaccessible Stomach and Intestine Al	BAF Al	Total As	Bioaccessible Stomach As	Bioaccessible Stomach and Intestine As	BAF As	Total Ba	Bioaccessible Stomach Ba	Bioaccessible Stomach and Intestine Ba	BAF Ba	Total Cd	Bioaccessible Stomach Cd	Bioaccessible Stomach and Intestine Cd	BAF Cd	Total Co	Bioaccessible Stomach Co	Bioaccessible Stomach and Intestine Co	BAF Co	Total Cr	Bioaccessible Stomach Cr	Bioaccessible Stomach and Intestine Cr	BAF Cr	Total Cu	Bioaccessible Stomach Cu	Bioaccessible Stomach and Intestine Cu	BAF Cu	Total Fe	Bioaccessible Stomach Fe	Bioaccessible Stomach and Intestine Fe	BAF Fe	Total Li	Bioaccessible Stomach Li	Bioaccessible Stomach and Intestine Li	BAF Li	Total Mg	Bioaccessible Stomach Mg	Bioaccessible Stomach and Intestine Mg	BAF Mg	Total Mn	Bioaccessible Stomach Mn	Bioaccessible Stomach and Intestine Mn	BAF Mn	Total Mo	Bioaccessible Stomach Mo	Bioaccessible Stomach and Intestine Mo	BAF Mo
		mg kg-1	mg kg-1	mg kg-1	%	mg kg-1	mg kg-1	mg kg-1	%	mg kg-1	mg kg-1	mg kg-1	%	mg kg-1	mg kg-1	mg kg-1	%	mg kg-1	mg kg-1	mg kg-1	%	mg kg-1	mg kg-1	mg kg-1	%	mg kg-1	mg kg-1	mg kg-1	%	mg kg-1	mg kg-1	mg kg-1	%	mg kg-1	mg kg-1	mg kg-1	%	mg kg-1	mg kg-1	mg kg-1	%	mg kg-1	mg kg-1	mg kg-1	%	mg kg-1	mg kg-1	mg kg-1	%
Summary for agricultural soils (n= 2)
	Min	74130.4	1174.09	247.712	1.58382	24.4309	0.281794	0.396267	1.62199	481.643	90.0255	33.7987	18.6913	0.116781	0.0592408	0.0297505	46.2963	48.1474	15.3317	8.03643	31.8432	102.126	0.343269	0.145672	0.300849	45.1587	6.76927	6.67593	14.99	59907.8	240.99	58.2651	0.399923	13.3902	-0.15005	-0.389814	0	2880.02	440.72	741.062	19.1857	1966.63	797.087	475.318	40.5306	1.73491	0.00644824	0.104878	5.70405
	Max	75968	1217.86	377.918	1.60313	103.184	2.6049	2.58606	2.52453	519.209	115.945	36.306	22.3311	0.263497	0.121989	0.0503394	50.728	53.7896	17.6493	8.49421	32.8118	257.253	0.773941	0.1906	0.336122	65.6167	10.4395	10.2516	15.9098	60259	247.178	105.513	0.412596	14.3402	-0.14975	-0.388704	0	3862.57	593.34	949.069	32.9535	2400.36	1050.38	627.389	43.7593	2.25505	0.0090251	0.128629	6.04516
	P25	74589.8	1185.03	280.264	1.58864	44.1191	0.862571	0.943716	1.84762	491.035	96.5053	34.4255	19.6013	0.15346	0.0749279	0.0348977	47.4042	49.5579	15.9111	8.15088	32.0854	140.908	0.450937	0.156904	0.309667	50.2732	7.68681	7.56984	15.2199	59995.6	242.537	70.077	0.403091	13.6277	-0.149975	-0.389536	#NUM!	3125.66	478.875	793.064	22.6277	2075.06	860.41	513.336	41.3378	1.86494	0.00709246	0.110816	5.78933
	P50	75049.2	1195.98	312.815	1.59347	63.8074	1.44335	1.49116	2.07326	500.426	102.985	35.0523	20.5112	0.190139	0.090615	0.0400449	48.5121	50.9685	16.4905	8.26532	32.3275	179.689	0.558605	0.168136	0.318485	55.3877	8.60436	8.46375	15.4499	60083.4	244.084	81.8889	0.40626	13.8652	-0.1499	-0.389259	#NUM!	3371.3	517.03	845.066	26.0696	2183.49	923.733	551.354	42.1449	1.99498	0.00773667	0.116753	5.8746
	P75	75508.6	1206.92	345.367	1.5983	83.4956	2.02413	2.03861	2.29889	509.817	109.465	35.6791	21.4211	0.226818	0.106302	0.0451921	49.6201	52.379	17.0699	8.37977	32.5697	218.471	0.666273	0.179368	0.327304	60.5022	9.52191	9.35765	15.6798	60171.2	245.631	93.7008	0.409428	14.1027	-0.149825	-0.388982	#NUM!	3616.93	555.185	897.067	29.5116	2291.93	987.056	589.371	42.9521	2.12501	0.00838089	0.122691	5.95988
	P95	75876.1	1215.68	371.408	1.60216	99.2461	2.48875	2.47657	2.4794	517.33	114.649	36.1806	22.1491	0.256161	0.118852	0.0493099	50.5064	53.5075	17.5334	8.47132	32.7634	249.496	0.752407	0.188353	0.334358	64.5938	10.2559	10.0728	15.8638	60241.5	246.868	103.15	0.411963	14.2927	-0.149765	-0.38876	#NUM!	3813.44	585.709	938.668	32.2651	2378.67	1037.71	619.785	43.5978	2.22904	0.00889626	0.127441	6.02811
	Geomean	75043.6	1195.78	305.966	1.59344	50.2083	0.856765	1.01231	2.02355	500.073	102.167	35.0299	20.4303	0.175418	0.0850102	0.0386991	48.4615	50.8903	16.4497	8.26215	32.3239	162.087	0.515432	0.166628	0.317997	54.4349	8.40639	8.27277	15.443	60083.2	244.064	78.4073	0.40621	13.8571	#NUM!	#NUM!	#NUM!	3335.31	511.368	838.641	25.1443	2172.7	915.01	546.086	42.114	1.97795	0.00762863	0.116148	5.87213
	A. mean	75049.2	1195.98	312.815	1.59347	63.8074	1.44335	1.49116	2.07326	500.426	102.985	35.0523	20.5112	0.190139	0.090615	0.0400449	48.5121	50.9685	16.4905	8.26532	32.3275	179.689	0.558605	0.168136	0.318485	55.3877	8.60436	8.46375	15.4499	60083.4	244.084	81.8889	0.40626	13.8652	-0.1499	-0.389259	#DIV/0!	3371.3	517.03	845.066	26.0696	2183.49	923.733	551.354	42.1449	1.99498	0.00773667	0.116753	5.8746
Summary for ores, mining and processing sites (n= 5)
	Min	43282.5	139.389	35.1774	0.111834	95.8588	5.87456	5.50338	1.27512	354.38	3.06788	1.87492	0.764249	0.123889	0.0140146	0.00910746	2.22941	7.88918	1.20241	1.0065	6.5493	128.293	0.112631	0.359345	0.044919	18.2343	2.03292	2.62535	2.64372	16395	17.7036	13.9664	0.0362008	17.3979	-0.149756	-0.389579	0.48645	1417.94	113.765	469.367	6.94655	219.9	58.8321	43.0179	7.88829	1.61065	0.00678462	0.0520551	1.15333
	Max	124639	1093.15	527.988	1.36624	5348.17	254.181	244.194	6.12835	507.552	68.2922	33.8162	13.4552	0.959272	0.200266	0.114386	42.0928	67.9461	13.2638	7.21653	29.6497	1005.02	34.3513	13.6801	18.0459	100.88	8.73921	8.84194	14.9698	95772.2	1382.75	511.182	8.43398	50.0111	0.243279	-0.388222	1.0281	11712.6	630.462	999.789	33.102	2297.96	567.917	321.555	32.6594	4.51347	0.0674293	0.172342	8.71066
	P25	80011.7	558.865	229.918	0.694231	847.143	11.4603	13.6894	1.61594	401.424	7.18136	3.33767	2.02646	0.21912	0.0167844	0.0147532	7.15482	31.355	3.57656	2.83337	15.2412	190.355	1.06262	1.01224	0.240219	27.7611	2.18401	2.66698	12.2824	48903.9	220.602	105.662	0.23034	19.7183	-0.149502	-0.389351	0.701617	3398.31	212.484	584.621	9.29693	745.816	71.8182	58.3316	22.7517	1.97852	0.0119461	0.0693924	2.28381
	P50	85795.3	595.618	256.583	0.704012	1662.21	19.9012	21.1952	1.75611	444.434	14.9074	8.46675	3.35424	0.752863	0.0521483	0.0156776	19.6774	39.6245	6.32725	3.70027	15.968	237.754	2.41425	1.25438	0.446941	63.7797	3.82344	4.15579	13.333	50472.1	265.755	151.891	0.526539	23.606	0.180774	-0.389157	0.916783	6852.13	426.699	750.988	14.5909	821.519	186.909	113.184	24.7139	2.52974	0.0195693	0.0892811	2.74307
	P75	105034	739.452	295.92	1.2912	3405.09	58.4882	59.7971	4.75267	458.341	33.0076	19.1348	7.20153	0.902929	0.18876	0.10269	22.1796	54.6098	9.29668	6.13962	19.5211	250.742	3.28234	4.37921	2.55847	71.9887	8.50373	8.14073	14.3979	51533.8	695.813	321.813	1.35021	36.6146	0.242692	-0.388898	0.97244	8077.8	453.893	813.624	17.2033	1418.98	377.38	261.903	26.5952	3.90931	0.0260989	0.120986	7.51163
	P95	120718	1022.41	481.575	1.35124	4959.55	215.042	207.315	5.85321	497.71	61.2353	30.8799	12.2045	0.948003	0.197965	0.112047	38.1101	65.2788	12.4704	7.00114	27.624	854.164	28.1375	11.8199	14.9484	95.1014	8.69211	8.7017	14.8555	86924.5	1245.36	473.309	7.01722	47.3318	0.243161	-0.388357	1.01697	10985.7	595.148	962.556	29.9223	2122.17	529.809	309.624	31.4466	4.39264	0.0591632	0.162071	8.47085
	Geomean	82790.9	518.584	200.527	0.626378	1197.08	28.8305	29.7532	2.53841	430.041	14.924	8.07269	3.47037	0.446277	0.0541064	0.0301087	12.3989	32.5198	5.07161	3.41951	15.5955	271.056	2.00719	1.66753	0.740508	47.2079	4.17044	4.61545	9.86253	45718.1	251.118	129.82	0.549275	27.1782	#NUM!	#NUM!	0.771104	4999.64	311.899	699.633	13.9937	848.318	176.079	119.055	20.7563	2.69529	0.0194607	0.0923703	3.4271
	A. mean	87752.5	625.295	269.118	0.833505	2271.69	69.981	68.8758	3.10564	433.226	25.2913	13.3261	5.36034	0.591614	0.0943947	0.0513227	18.6668	40.2849	6.73334	4.17926	17.3859	362.433	8.24463	4.13706	4.2673	56.5287	5.05666	5.28616	11.5254	52615.4	516.525	220.903	2.11545	29.4696	0.0734975	-0.389041	0.810443	6291.76	367.461	723.678	16.2279	1100.83	252.571	159.598	22.9217	2.90834	0.0263656	0.100811	4.4805
Summary for schools, playgrouds and residential soils (n=13)
	Min	36607.4	349.11	157.353	0.759092	4.82904	0.0604873	0.0973382	1.80964	218.835	1.79031	1.51636	0.343386	0.0624455	0.0178074	0.010983	10.5951	11.0955	2.94612	0.980778	15.9823	72.6455	0.87008	0.273402	0.114164	22.0362	3.64179	2.52188	9.72524	23588	140.161	91.8022	0.116199	4.30922	-0.15005	-0.389935	0.778286	969.466	159.287	512.01	4.0937	663.499	68.6023	44.7085	10.3395	1.25931	0.00297436	0.0520912	1.781
	Max	87451.3	1727.3	1077.06	1.97515	8567.42	633.838	614.329	59.7294	662.44	115.797	61.5364	28.2042	1.03115	0.120373	0.0723892	56.4178	78.5085	25.6238	11.6751	41.8066	1682.32	3.35497	15.0567	11.7191	244.747	35.6544	42.2017	21.7998	120621	905.592	596.33	2.47672	28.4959	0.268988	-0.387738	1.97774	22095.2	660.363	940.255	59.3947	2617.12	952.716	585.057	47.186	3.7529	0.0332629	0.192459	7.18353
	P25	57634.4	644.792	257.862	0.985556	9.26461	0.504278	0.567361	2.62408	355.74	24.9762	14.5586	7.96179	0.119829	0.052897	0.0173563	25.2425	30.8145	9.47839	5.77495	21.121	120.797	1.48688	0.601777	0.179746	38.7123	5.04299	5.15903	13.105	36564.1	177.553	130.107	0.204322	13.5765	-0.149659	-0.389286	0.944322	2606.44	314.981	627.969	18.9166	1390.83	457.32	267.993	27.7848	2.54865	0.00632055	0.0759299	2.80266
	P50	64155.4	759.358	288.522	1.284	34.3733	1.39585	1.65952	3.14777	453.172	46.5413	20.8135	10.1957	0.168375	0.0721032	0.0289995	36.549	46.9709	11.8649	6.43945	25.0091	290.457	1.61318	0.859804	0.525976	48.4202	5.73675	6.51419	13.8805	56823.3	330.792	181.412	0.680823	15.6842	-0.149452	-0.388833	1.11036	3763.61	355.521	803.168	21.3404	1885.08	599.885	313.973	34.9849	2.7496	0.0119136	0.0877429	4.05124
	P75	77048.7	1099.19	492.014	1.30869	190.919	4.7488	20.531	6.55586	565.534	78.7375	38.0791	14.6879	0.308361	0.0798278	0.0417869	44.1436	60.9998	13.8156	7.30093	28.2772	1195.92	3.02391	1.20435	1.4509	60.3317	6.8806	6.89248	16.0214	86065.5	416.962	232.582	1.15451	21.361	-0.148859	-0.388511	1.54405	4722.28	498.345	870.531	24.8084	2041.39	757.94	450.841	42.3403	3.1599	0.0162481	0.141674	6.75102
	P95	85830.8	1600.49	929.133	1.94272	4396.26	325.697	318.167	28.3756	636.663	105.527	52.8698	21.7512	0.731494	0.1137	0.0595928	50.616	77.3795	19.3072	9.90057	39.8251	1520.75	3.34146	7.53163	7.4586	138.088	18.7548	21.8762	19.0657	117838	849.055	441.774	2.2487	26.6908	0.217531	-0.387854	1.891	19228.9	583.699	918.809	40.6967	2404.1	859.976	564.467	46.8764	3.5994	0.0300037	0.186576	7.07312
	Geomean	63299.8	774.688	353.523	1.22384	63.7472	2.27144	3.00369	4.734	429.453	36.7987	17.714	8.56875	0.193083	0.061853	0.0278687	32.0344	41.1413	10.5185	5.4532	25.5669	354.036	1.76874	1.01412	0.620348	49.5264	6.49519	6.69961	14.1773	56282.9	308.08	189.449	0.568499	15.1784	#NUM!	#NUM!	1.19561	3975.66	367.551	733.164	18.4413	1536.24	496.022	272.196	32.288	2.56658	0.0109955	0.101106	3.9393
	A. mean	64934.4	858.825	417.029	1.2765	890.382	61.383	61.4172	8.61175	450.493	53.2977	25.4332	11.4793	0.26827	0.0685409	0.0323959	34.6533	46.3753	11.6775	6.27138	26.4902	640.222	1.95937	2.06617	1.76652	61.0459	8.04878	8.75509	14.4477	64570.1	365.282	217.62	0.908946	16.7736	-0.0686539	-0.38883	1.2888	5778.39	392.68	746.715	22.2324	1682.51	576.978	335.671	34.4338	2.67551	0.0138544	0.110475	4.45209
Supplementary Table 1c: (iii) All the soil bioaccessibility data, calculated Average Daily Doses (ADD) via soil ingestion, Hazard Quotients and Bioaccessible Hazard Quotients (BHQs) for adults and children
1.SOIL - ADULT (Ingestion route)
LIMS Code	Sample Code/Site ID	Date Sampled	Latitude	Longitude	Village/Area	County	Country	Category 1 (ASGM village/Intervention site/Control site)	Method	Category 2: Sample Origin/process	Category 3a: Potential Exposure type (occupational/non-occupational)	Category 3b; Potential recipient characteristics (predorminantly men; mixed ASGM workers i.e men, women and children; Inadvertent)	As	Pb	Hg	Cr	Cd	Ni	ADD_Ing_As	HQing_As	ADD_Ing_Pb	HQing_Pb	ADD_Ing_Hg	HQing_Hg	ADD_Ing_Cr	HQing_Cr	ADD_Ing_Cd	HQing_Cd	ADD_Ing_Ni	HQing_Ni		Total As	Bioaccessible Stomach As	Bioaccessible Stomach and Intestine As	BAF As	Total Cd	Bioaccessible Stomach Cd	Bioaccessible Stomach and Intestine Cd	BAF Cd	Total Cr	Bioaccessible Stomach Cr	Bioaccessible Stomach and Intestine Cr	BAF Cr	Total Ni	Bioaccessible Stomach Ni	Bioaccessible Stomach and Intestine Ni	BAF Ni	Total Pb	Bioaccessible Stomach Pb
													mg kg-1	mg kg-1	mg kg-1	mg kg-1	mg kg-1	mg kg-1	ADULTS													mg kg-1	mg kg-1	mg kg-1	%	mg kg-1	mg kg-1	mg kg-1	%	mg kg-1	mg kg-1	mg kg-1	%	mg kg-1	mg kg-1	mg kg-1	%	mg kg-1	mg kg-1
Detection Limits													0.5	0.2	0.02	0.2	0.006	0.05
14704-0005	SA001-1-SLRE01	February 26, 2020	0.258245	34.7178	Shirere/Rosterman	Kakamega	Kenya	ASGM/Int	Typical ASGM	Residential	NON	Inadvertent	8.4	18.5	0.44584	1344	0.074	277.1	1.15068e-05	0.0383562	2.53425e-05	0.00703957	6.1074e-07	0.0020358	0.0018411	0.613699	1.0137e-07	0.00020274	0.000379589	0.0189795		8.4033	0.229938	0.262402	3.1226	0.073525	0.0414812	0.0149057	56.4178	1344.02	1.76318	0.859804	0.131187	277.105	11.484	9.17397	4.14428	18.5365	3.34121
14704-0009	SA001-3-SLPG01	February 26, 2020	0.258128	34.7201	Shirere/Rosterman	Kakamega	Kenya	ASGM/Int	Typical ASGM	Playground	NON	Inadvertent	25.5	33.3	0.3207	1071.9	0.141	172.95	3.49315e-05	0.116438	4.56164e-05	0.0126712	4.39315e-07	0.00146438	0.00146836	0.489452	1.93151e-07	0.000386301	0.000236918	0.0118459		25.5375	1.39585	1.65952	6.49837	0.141105	0.0659641	0.0207143	46.7482	1071.87	1.48688	0.683507	0.138718	172.946	16.6562	12.1709	9.63086	33.2508	7.56925
14704-0013	SA001-5-SLRE01	February 26, 2020	0.260765	34.7201	Shirere/Rosterman	Kakamega	Kenya	ASGM/Int	Typical ASGM	Residential	NON	Inadvertent	16.4	50.7	1.03304	1413	0.12	215.62	2.24658e-05	0.0748858	6.94521e-05	0.0192922	1.41512e-06	0.00471708	0.00193562	0.645205	1.64384e-07	0.000328767	0.00029537	0.0147685		16.3952	1.07485	1.04347	6.55586	0.119829	0.052897	0.0173563	44.1436	1413.04	1.61318	0.81607	0.114164	215.62	15.3271	12.8517	7.10836	50.6901	8.81147
14704-0011	SA001-5-SLIND01	February 26, 2020	0.260765	34.7201	Shirere/Rosterman	Kakamega	Kenya	ASGM/Int	Typical ASGM	Industrial	OCCUP	Predorminantly men	95.9	24.8	4.48372	1005	0.124	239.98	0.00013137	0.4379	3.39726e-05	0.00943683	6.14208e-06	0.0204736	0.00137671	0.458904	1.69863e-07	0.000339726	0.00032874	0.016437		95.8588	5.87456	5.50338	6.12835	0.123889	0.0521483	0.0147532	42.0928	1005.02	2.41425	1.2789	0.240219	239.985	12.2347	9.87485	5.09811	24.8288	4.67642
14704-0016	SA002-3-SLRE01	February 26, 2020	0.257267	34.7227	Shirere/Rosterman	Kakamega	Kenya	ASGM/Int	Typical ASGM	Residential	NON	Inadvertent	9.3	27.7	1.83598	290.5	0.062	83.97	1.27397e-05	0.0424658	3.79452e-05	0.0105403	2.51504e-06	0.00838347	0.000397945	0.132648	8.49315e-08	0.000169863	0.000115027	0.00575137		9.26461	0.504278	0.567361	6.12396	0.0624455	0.0178074	0.014264	28.5168	290.457	1.52773	1.13334	0.525976	83.9667	5.72384	5.81256	6.92246	27.7265	0.377998
14704-0030	SA006-1-SLSC01	February 27, 2020	0.265475	34.7289	Mukhonje/Shirere/Rosterman	Kakamega	Kenya	ASGM/Int	Typical ASGM	School	NON	Inadvertent	4.8	17.5	0.083	1195.9	0.147	369.65	6.57534e-06	0.0219178	2.39726e-05	0.00665906	1.13699e-07	0.000378995	0.00163822	0.546073	2.0137e-07	0.00040274	0.00050637	0.0253185		4.82904	0.0604873	0.0973382	2.01569	0.146809	0.0606595	0.0231248	41.3185	1195.92	3.33245	1.97197	0.278651	369.645	21.0969	16.6652	5.70735	17.5304	2.02512
14704-0031	SA006-2-SLPG01	February 27, 2020	0.264958	34.729	Mukhonje/Shirere/Rosterman	Kakamega	Kenya	ASGM/Int	Typical ASGM	Playground	NON	Inadvertent	8.3	22	0.0655	1682.3	0.18	444.96	1.13699e-05	0.0378995	3.0137e-05	0.00837139	8.9726e-08	0.000299087	0.00230452	0.768174	2.46575e-07	0.000493151	0.000609534	0.0304767		8.2688	0.101339	0.149635	1.80964	0.180149	0.0798278	0.0337442	44.3122	1682.32	3.02391	2.51488	0.179746	444.962	21.5797	17.1768	4.84977	21.9684	3.95852
14704-0033	SA008-1-SLAG01	February 27, 2020	0.203252	34.7161	Shivagala	Kakamega	Kenya	ASGM/Int	Typical ASGM	Agricultural	NON	Inadvertent	24.4	17.9	21.1421	257.3	0.117	77.98	3.34247e-05	0.111416	2.45205e-05	0.00681126	2.89618e-05	0.0965393	0.000352466	0.117489	1.60274e-07	0.000320548	0.000106822	0.0053411		24.4309	0.281794	0.396267	1.62199	0.116781	0.0592408	0.0297505	50.728	257.253	0.773941	0.1906	0.300849	77.9753	4.3303	3.20644	5.55343	17.9161	4.44151
14704-0047	SA012-1-SLRE01	February 28, 2020	0.194863	34.7507	Shitochi	Kakamega	Kenya	ASGM/Int	Typical ASGM	Residential	NON	Inadvertent	190.9	50.4	6.87641	106.8	0.308	25.82	0.000261507	0.871689	6.90411e-05	0.0191781	9.41973e-06	0.0313991	0.000146301	0.0487671	4.21918e-07	0.000843836	3.53699e-05	0.00176849		190.919	4.7488	5.00986	2.62408	0.308361	0.0778379	0.0417869	25.2425	106.784	1.54934	0.511777	1.4509	25.8238	2.21952	1.84359	8.59485	50.3846	10.2705
14704-0048	SA012-2-SLAG01	February 28, 2020	0.195085	34.7514	Shitochi	Kakamega	Kenya	ASGM/Int	Typical ASGM	Agricultural	NON	Inadvertent	103.2	38.8	16.7681	102.1	0.263	44.34	0.00014137	0.471233	5.31507e-05	0.0147641	2.297e-05	0.0765666	0.000139863	0.046621	3.60274e-07	0.000720548	6.07397e-05	0.00303699		103.184	2.6049	2.58606	2.52453	0.263497	0.121989	0.0503394	46.2963	102.126	0.343269	0.145672	0.336122	44.3425	3.88008	2.82884	8.75024	38.8011	9.24494
14704-0059	SA014-1-SLRE01	February 29, 2020	0.217682	34.8023	Shibuye	Kakamega	Kenya	ASGM/Int	Typical ASGM	Residential	NON	Inadvertent	57.9	28.7	0.557135	72.6	0.368	12.14	7.93151e-05	0.264384	3.93151e-05	0.0109209	7.63199e-07	0.002544	9.94521e-05	0.0331507	5.0411e-07	0.00100822	1.66301e-05	0.000831507		57.933	1.46486	1.69208	2.92075	0.368268	0.0855465	0.051062	23.2294	72.6455	3.35497	1.20435	4.61827	12.1447	0.765092	0.725875	6.29979	28.7255	3.77558
14704-0067	SA016-1-SLRE01	February 29, 2020	0.173746	34.7687	Savane	Kakamega	Kenya	ASGM/Int	Typical ASGM	Residential	NON	Inadvertent	42.2	24.2	1.60449	648.6	0.168	375.29	5.78082e-05	0.192694	3.31507e-05	0.00920852	2.19792e-06	0.00732642	0.000888493	0.296164	2.30137e-07	0.000460274	0.000514096	0.0257048		42.1693	0.900327	1.06826	2.53326	0.168375	0.0721032	0.0289995	42.8229	648.641	3.12607	0.913349	0.481942	375.286	14.6978	11.7464	3.91643	24.2494	6.70631
14704-0069	SA017-1-SLOR01	February 29, 2020	0.105427	34.6984	Viyalo	Vihiga	Kenya	ASGM/Int	Typical ASGM	Ore	OCCUP	Predorminantly men	847.1	290.4	0.033985	250.7	0.753	124.68	0.00116041	3.86804	0.000397808	0.110502	4.65548e-08	0.000155183	0.000343425	0.114475	1.03151e-06	0.00206301	0.000170795	0.00853973		847.143	11.4603	13.6894	1.61594	0.752863	0.0167844	0.00910746	2.22941	250.742	0.112631	<0.068	0.044919	124.678	0.497745	0.429305	0.399223	290.397	5.27905
14704-0073	SA017-3-SLIN02	February 29, 2020	0.105629	34.6993	Viyalo	Vihiga	Kenya	ASGM/Int	Typical ASGM	Industrial	OCCUP	Predorminantly men	3405.1	141.1	9.08025	237.8	0.959	98.85	0.00466452	15.5484	0.000193288	0.053691	1.24387e-05	0.0414624	0.000325753	0.108584	1.3137e-06	0.0026274	0.000135411	0.00677055		3405.09	58.4882	59.7971	1.75611	0.959272	0.18876	0.10269	19.6774	237.754	1.06262	0.359345	0.446941	98.8524	4.55781	3.52644	4.61072	141.057	10.6126
14704-0080	SA017-3-SLRE01	February 29, 2020	0.105629	34.6993	Viyalo	Vihiga	Kenya	ASGM/Int	Typical ASGM	Residential	NON	Inadvertent	8567.4	181.4	5.76527	120.8	1.031	61.82	0.0117362	39.1205	0.000248493	0.0690259	7.89763e-06	0.0263254	0.000165479	0.0551598	1.41233e-06	0.00282466	8.46849e-05	0.00423425		8567.42	633.838	614.329	7.39823	1.03115	0.109252	0.0507172	10.5951	120.797	1.08932	0.273402	0.901777	61.8244	3.36343	2.88379	5.4403	181.444	34.4178
14704-0074	SA017-3-SLPG01	February 29, 2020	0.105629	34.6993	Viyalo	Vihiga	Kenya	ASGM/Int	Typical ASGM	Playground	NON	Inadvertent	1615.5	99.2	2.31119	148.2	0.532	58.89	0.00221301	7.37671	0.00013589	0.0377473	3.16601e-06	0.0105534	0.000203014	0.0676712	7.28767e-07	0.00145753	8.06712e-05	0.00403356		1615.49	120.269	120.726	7.47305	0.531721	0.120373	0.0723892	22.6384	148.178	0.87008	0.31919	0.587187	58.8912	3.03612	2.52307	5.15547	99.2378	14.2151
14704-0084	SA018-1-SLIN01	March 1, 2020	0.102292	34.7135	Lunyerere	Vihiga	Kenya	ASGM/Int	Typical ASGM	Industrial	OCCUP	Predorminantly men	5348.2	105.9	88.3133	128.3	0.903	81.83	0.0073263	24.421	0.000145068	0.0402968	0.000120977	0.403257	0.000175753	0.0585845	1.23699e-06	0.00247397	0.000112096	0.00560479		5348.17	254.181	244.194	4.75267	0.902929	0.200266	0.114386	22.1796	128.293	3.28234	1.22987	2.55847	81.8254	5.60955	4.59413	6.85551	105.906	31.3353
14704-0087	SA018-3-SLRE01	March 1, 2020	0.1033	34.7136	Lunyerere	Vihiga	Kenya	ASGM/Int	Typical ASGM	Residential	NON	Inadvertent	994	38	5.62781	99.7	0.265	33.38	0.00136164	4.53881	5.20548e-05	0.0144597	7.70932e-06	0.0256977	0.000136575	0.0455251	3.63014e-07	0.000726027	4.5726e-05	0.0022863		993.963	30.6456	31.2877	3.14777	0.264831	0.0740442	0.0410991	27.959	99.7302	1.83214	0.601777	1.8371	33.3837	3.45972	2.29009	10.3635	38.0018	8.9588
14704-0095	SA019-3-SLIN01	March 1, 2020	0.156392	34.8175	Chavogere/Indete	Vihiga	Kenya	ASGM/Int	Typical ASGM	Industrial	OCCUP	Predorminantly men	1662.2	63.9	4.2	190.4	0.219	16.37	0.00227699	7.58995	8.75342e-05	0.0243151	5.75342e-06	0.0191781	0.000260822	0.0869406	3e-07	0.0006	2.24247e-05	0.00112123		1662.21	19.9012	21.1952	1.27512	0.21912	0.0140146	0.0156776	7.15482	190.355	34.3513	13.6801	18.0459	16.3689	2.29285	2.27669	14.0073	63.8576	17.5637
14704-0098	SA019-3-SLRE01	March 1, 2020	0.156392	34.8175	Chavogere/Indete	Vihiga	Kenya	ASGM/Int	Typical ASGM	Residential	NON	Inadvertent	34.4	25	0.781375	128.5	0.091	30.54	4.71233e-05	0.157078	3.42466e-05	0.00951294	1.07038e-06	0.00356792	0.000176027	0.0586758	1.24658e-07	0.000249315	4.18356e-05	0.00209178		34.3733	2.74613	20.531	59.7294	0.0909433	0.0332389	0.010983	36.549	128.481	0.90258	15.0567	11.7191	30.5426	0.700856	2.24949	7.3651	24.9968	8.73362
																		Min	6.57534e-06	0.0219178	2.39726e-05	0.00665906	4.65548e-08	0.000155183	9.94521e-05	0.0331507	8.49315e-08	0.000169863	1.66301e-05	0.000831507		4.82904	0.0604873	0.0973382	1.27512	0.0624455	0.0140146	0.00910746	2.22941	72.6455	0.112631	0.145672	0.044919	12.1447	0.497745	0.429305	0.399223	17.5304	0.377998
																		Max	0.0117362	39.1205	0.000397808	0.110502	0.000120977	0.403257	0.00230452	0.768174	1.41233e-06	0.00282466	0.000609534	0.0304767		8567.42	633.838	614.329	59.7294	1.03115	0.200266	0.114386	56.4178	1682.32	34.3513	15.0567	18.0459	444.962	21.5797	17.1768	14.0073	290.397	34.4178
																		P25	3.06849e-05	0.102283	3.37671e-05	0.00937976	7.25084e-07	0.00241695	0.000173185	0.0577283	1.68493e-07	0.000336986	5.69863e-05	0.00284932		22.422	0.801314	0.924442	1.96417	0.122874	0.0494815	0.0154846	22.5237	126.419	1.02261	0.435561	0.225101	41.6028	2.8503	2.28674	5.03603	24.6839	4.32076
																		P50	0.000105342	0.351142	4.88356e-05	0.0135654	2.84053e-06	0.00946842	0.000334589	0.11153	2.73288e-07	0.000546575	0.000113562	0.00567808		76.8959	2.67551	3.79796	3.02168	0.199634	0.0690336	0.029375	32.5329	244.248	1.58126	0.859804	0.464441	82.8961	4.44405	3.36644	6.00357	35.6263	8.15143
																		P75	0.00157449	5.24829	9.96233e-05	0.0276731	8.27816e-06	0.0275939	0.00139962	0.466541	5.60274e-07	0.00112055	0.000303712	0.0151856		1149.34	22.5873	23.7183	6.22085	0.409131	0.0914728	0.0504338	44.1857	1021.73	3.04945	1.25438	1.54745	221.711	12.8505	10.3427	7.67253	72.7026	10.3561
																		P95	0.00754679	25.156	0.000255959	0.0710997	3.35625e-05	0.111875	0.00195406	0.651354	1.31863e-06	0.00263726	0.000518868	0.0259434		5509.13	273.163	262.701	10.0859	0.962866	0.189335	0.103274	51.0125	1426.5	4.90478	13.8178	12.0354	378.77	21.1211	16.6908	10.5457	186.892	31.4894
																		Geomean	0.000177496	0.591652	6.10391e-05	0.0169553	2.4318e-06	0.00810601	0.00041956	0.139853	3.22984e-07	0.000645969	0.000121126	0.00605632		129.571	3.88906	4.77959	3.72092	0.235799	0.0617509	0.0293608	26.3352	306.281	1.61379	0.9311	0.606509	88.4253	4.70549	4.12097	5.64527	44.5717	6.76074
																		A. mean	0.00157953	5.26509	8.9e-05	0.0247222	1.17349e-05	0.0391162	0.000718795	0.239598	4.67466e-07	0.000934932	0.000194942	0.00974712		1153.05	57.5385	57.2892	6.58137	0.341293	0.0772118	0.0378925	32.0426	524.721	3.39061	2.30235	2.24691	142.308	7.67566	6.24251	6.53865	64.9753	9.81574
2.SOIL - CHILDREN (Ingestion route)
LIMS Code	Sample Code/Site ID	Date Sampled	Latitude	Longitude	Village/Area	County	Country	Category 1 (ASGM village/Intervention site/Control site)	Method	Category 2: Sample Origin/process	Category 3a: Potential Exposure type (occupational/non-occupational)	Category 3b; Potential recipient characteristics (predorminantly men; mixed ASGM workers i.e men, women and children; Inadvertent)							ADD_Ing_As	HQing_As	ADD_Ing_Pb	HQing_Pb	ADD_Ing_Hg	HQing_Hg	ADD_Ing_Cr	HQing_Cr	ADD_Ing_Cd	HQing_Cd	ADD_Ing_Ni	HQing_Ni		Total As	Bioaccessible Stomach As	Bioaccessible Stomach and Intestine As	BAF As	Total Cd	Bioaccessible Stomach Cd	Bioaccessible Stomach and Intestine Cd	BAF Cd	Total Cr	Bioaccessible Stomach Cr	Bioaccessible Stomach and Intestine Cr	BAF Cr	Total Ni	Bioaccessible Stomach Ni	Bioaccessible Stomach and Intestine Ni	BAF Ni	Total Pb	Bioaccessible Stomach Pb
													mg kg-1	mg kg-1	mg kg-1	mg kg-1	mg kg-1	mg kg-1	CHILDREN													mg kg-1	mg kg-1	mg kg-1	%	mg kg-1	mg kg-1	mg kg-1	%	mg kg-1	mg kg-1	mg kg-1	%	mg kg-1	mg kg-1	mg kg-1	%	mg kg-1	mg kg-1
Detection Limits													0.5	0.2	0.02	0.2	0.006	0.05
14704-0005	SA001-1-SLRE01	February 26, 2020	0.258245	34.7178	Shirere/Rosterman	Kakamega	Kenya	ASGM/Int	Typical ASGM	Residential	NON	Inadvertent	8.4	18.5	0.44584	1344	0.074	277.1	0.000107397	0.357991	0.00023653	0.0657027	5.70024e-06	0.0190008	0.0171836	5.72785	9.46119e-07	0.00189224	0.00354283	0.177142		8.4033	0.229938	0.262402	3.1226	0.073525	0.0414812	0.0149057	56.4178	1344.02	1.76318	0.859804	0.131187	277.105	11.484	9.17397	4.14428	18.5365	3.34121
14704-0009	SA001-3-SLPG01	February 26, 2020	0.258128	34.7201	Shirere/Rosterman	Kakamega	Kenya	ASGM/Int	Typical ASGM	Playground	NON	Inadvertent	25.5	33.3	0.3207	1071.9	0.141	172.95	0.000326027	1.08676	0.000425753	0.118265	4.10027e-06	0.0136676	0.0137047	4.56822	1.80274e-06	0.00360548	0.00221123	0.110562		25.5375	1.39585	1.65952	6.49837	0.141105	0.0659641	0.0207143	46.7482	1071.87	1.48688	0.683507	0.138718	172.946	16.6562	12.1709	9.63086	33.2508	7.56925
14704-0013	SA001-5-SLRE01	February 26, 2020	0.260765	34.7201	Shirere/Rosterman	Kakamega	Kenya	ASGM/Int	Typical ASGM	Residential	NON	Inadvertent	16.4	50.7	1.03304	1413	0.12	215.62	0.00020968	0.698935	0.000648219	0.180061	1.32078e-05	0.0440261	0.0180658	6.02192	1.53425e-06	0.00306849	0.00275679	0.137839		16.3952	1.07485	1.04347	6.55586	0.119829	0.052897	0.0173563	44.1436	1413.04	1.61318	0.81607	0.114164	215.62	15.3271	12.8517	7.10836	50.6901	8.81147
14704-0011	SA001-5-SLIND01	February 26, 2020	0.260765	34.7201	Shirere/Rosterman	Kakamega	Kenya	ASGM/Int	Typical ASGM	Industrial	OCCUP	Predorminantly men	95.9	24.8	4.48372	1005	0.124	239.98	0.00122612	4.08706	0.000317078	0.0880771	5.73261e-05	0.191087	0.0128493	4.28311	1.58539e-06	0.00317078	0.00306824	0.153412		95.8588	5.87456	5.50338	6.12835	0.123889	0.0521483	0.0147532	42.0928	1005.02	2.41425	1.2789	0.240219	239.985	12.2347	9.87485	5.09811	24.8288	4.67642
14704-0016	SA002-3-SLRE01	February 26, 2020	0.257267	34.7227	Shirere/Rosterman	Kakamega	Kenya	ASGM/Int	Typical ASGM	Residential	NON	Inadvertent	9.3	27.7	1.83598	290.5	0.062	83.97	0.000118904	0.396347	0.000354155	0.0983765	2.34737e-05	0.0782457	0.00371416	1.23805	7.92694e-07	0.00158539	0.00107359	0.0536795		9.26461	0.504278	0.567361	6.12396	0.0624455	0.0178074	0.014264	28.5168	290.457	1.52773	1.13334	0.525976	83.9667	5.72384	5.81256	6.92246	27.7265	0.377998
14704-0030	SA006-1-SLSC01	February 27, 2020	0.265475	34.7289	Mukhonje/Shirere/Rosterman	Kakamega	Kenya	ASGM/Int	Typical ASGM	School	NON	Inadvertent	4.8	17.5	0.083	1195.9	0.147	369.65	6.13699e-05	0.204566	0.000223744	0.0621512	1.06119e-06	0.00353729	0.01529	5.09668	1.87945e-06	0.0037589	0.00472612	0.236306		4.82904	0.0604873	0.0973382	2.01569	0.146809	0.0606595	0.0231248	41.3185	1195.92	3.33245	1.97197	0.278651	369.645	21.0969	16.6652	5.70735	17.5304	2.02512
14704-0031	SA006-2-SLPG01	February 27, 2020	0.264958	34.729	Mukhonje/Shirere/Rosterman	Kakamega	Kenya	ASGM/Int	Typical ASGM	Playground	NON	Inadvertent	8.3	22	0.0655	1682.3	0.18	444.96	0.000106119	0.353729	0.000281279	0.0781329	8.37443e-07	0.00279148	0.0215089	7.16962	2.30137e-06	0.00460274	0.00568899	0.284449		8.2688	0.101339	0.149635	1.80964	0.180149	0.0798278	0.0337442	44.3122	1682.32	3.02391	2.51488	0.179746	444.962	21.5797	17.1768	4.84977	21.9684	3.95852
14704-0033	SA008-1-SLAG01	February 27, 2020	0.203252	34.7161	Shivagala	Kakamega	Kenya	ASGM/Int	Typical ASGM	Agricultural	NON	Inadvertent	24.4	17.9	21.1421	257.3	0.117	77.98	0.000311963	1.03988	0.000228858	0.0635718	0.00027031	0.901033	0.00328968	1.09656	1.49589e-06	0.00299178	0.000997005	0.0498502		24.4309	0.281794	0.396267	1.62199	0.116781	0.0592408	0.0297505	50.728	257.253	0.773941	0.1906	0.300849	77.9753	4.3303	3.20644	5.55343	17.9161	4.44151
14704-0047	SA012-1-SLRE01	February 28, 2020	0.194863	34.7507	Shitochi	Kakamega	Kenya	ASGM/Int	Typical ASGM	Residential	NON	Inadvertent	190.9	50.4	6.87641	106.8	0.308	25.82	0.00244073	8.13577	0.000644384	0.178995	8.79175e-05	0.293058	0.00136548	0.45516	3.9379e-06	0.0078758	0.000330119	0.0165059		190.919	4.7488	5.00986	2.62408	0.308361	0.0778379	0.0417869	25.2425	106.784	1.54934	0.511777	1.4509	25.8238	2.21952	1.84359	8.59485	50.3846	10.2705
14704-0048	SA012-2-SLAG01	February 28, 2020	0.195085	34.7514	Shitochi	Kakamega	Kenya	ASGM/Int	Typical ASGM	Agricultural	NON	Inadvertent	103.2	38.8	16.7681	102.1	0.263	44.34	0.00131945	4.39817	0.000496073	0.137798	0.000214386	0.714621	0.00130539	0.435129	3.36256e-06	0.00672511	0.000566904	0.0283452		103.184	2.6049	2.58606	2.52453	0.263497	0.121989	0.0503394	46.2963	102.126	0.343269	0.145672	0.336122	44.3425	3.88008	2.82884	8.75024	38.8011	9.24494
14704-0059	SA014-1-SLRE01	February 29, 2020	0.217682	34.8023	Shibuye	Kakamega	Kenya	ASGM/Int	Typical ASGM	Residential	NON	Inadvertent	57.9	28.7	0.557135	72.6	0.368	12.14	0.000740274	2.46758	0.000366941	0.101928	7.12319e-06	0.023744	0.000928219	0.309406	4.70502e-06	0.00941005	0.000155215	0.00776073		57.933	1.46486	1.69208	2.92075	0.368268	0.0855465	0.051062	23.2294	72.6455	3.35497	1.20435	4.61827	12.1447	0.765092	0.725875	6.29979	28.7255	3.77558
14704-0067	SA016-1-SLRE01	February 29, 2020	0.173746	34.7687	Savane	Kakamega	Kenya	ASGM/Int	Typical ASGM	Residential	NON	Inadvertent	42.2	24.2	1.60449	648.6	0.168	375.29	0.000539543	1.79848	0.000309406	0.0859462	2.0514e-05	0.0683799	0.0082926	2.7642	2.14795e-06	0.00429589	0.00479823	0.239911		42.1693	0.900327	1.06826	2.53326	0.168375	0.0721032	0.0289995	42.8229	648.641	3.12607	0.913349	0.481942	375.286	14.6978	11.7464	3.91643	24.2494	6.70631
14704-0069	SA017-1-SLOR01	February 29, 2020	0.105427	34.6984	Viyalo	Vihiga	Kenya	ASGM/Int	Typical ASGM	Ore	OCCUP	Predorminantly men	847.1	290.4	0.033985	250.7	0.753	124.68	0.0108305	36.1017	0.00371288	1.03135	4.34511e-07	0.00144837	0.0032053	1.06843	9.6274e-06	0.0192548	0.00159408	0.0797041		847.143	11.4603	13.6894	1.61594	0.752863	0.0167844	0.00910746	2.22941	250.742	0.112631	<0.068	0.044919	124.678	0.497745	0.429305	0.399223	290.397	5.27905
14704-0073	SA017-3-SLIN02	February 29, 2020	0.105629	34.6993	Viyalo	Vihiga	Kenya	ASGM/Int	Typical ASGM	Industrial	OCCUP	Predorminantly men	3405.1	141.1	9.08025	237.8	0.959	98.85	0.0435355	145.118	0.00180402	0.501116	0.000116095	0.386982	0.00304037	1.01346	1.22612e-05	0.0245224	0.00126384	0.0631918		3405.09	58.4882	59.7971	1.75611	0.959272	0.18876	0.10269	19.6774	237.754	1.06262	0.359345	0.446941	98.8524	4.55781	3.52644	4.61072	141.057	10.6126
14704-0080	SA017-3-SLRE01	February 29, 2020	0.105629	34.6993	Viyalo	Vihiga	Kenya	ASGM/Int	Typical ASGM	Residential	NON	Inadvertent	8567.4	181.4	5.76527	120.8	1.031	61.82	0.109538	365.125	0.00231927	0.644242	7.37112e-05	0.245704	0.00154447	0.514825	1.31817e-05	0.0263635	0.000790393	0.0395196		8567.42	633.838	614.329	7.39823	1.03115	0.109252	0.0507172	10.5951	120.797	1.08932	0.273402	0.901777	61.8244	3.36343	2.88379	5.4403	181.444	34.4178
14704-0074	SA017-3-SLPG01	February 29, 2020	0.105629	34.6993	Viyalo	Vihiga	Kenya	ASGM/Int	Typical ASGM	Playground	NON	Inadvertent	1615.5	99.2	2.31119	148.2	0.532	58.89	0.0206548	68.8493	0.00126831	0.352308	2.95495e-05	0.0984982	0.00189479	0.631598	6.80183e-06	0.0136037	0.000752932	0.0376466		1615.49	120.269	120.726	7.47305	0.531721	0.120373	0.0723892	22.6384	148.178	0.87008	0.31919	0.587187	58.8912	3.03612	2.52307	5.15547	99.2378	14.2151
14704-0084	SA018-1-SLIN01	March 1, 2020	0.102292	34.7135	Lunyerere	Vihiga	Kenya	ASGM/Int	Typical ASGM	Industrial	OCCUP	Predorminantly men	5348.2	105.9	88.3133	128.3	0.903	81.83	0.0683788	227.929	0.00135397	0.376104	0.00112912	3.76373	0.00164037	0.546788	1.15452e-05	0.0230904	0.00104623	0.0523114		5348.17	254.181	244.194	4.75267	0.902929	0.200266	0.114386	22.1796	128.293	3.28234	1.22987	2.55847	81.8254	5.60955	4.59413	6.85551	105.906	31.3353
14704-0087	SA018-3-SLRE01	March 1, 2020	0.1033	34.7136	Lunyerere	Vihiga	Kenya	ASGM/Int	Typical ASGM	Residential	NON	Inadvertent	994	38	5.62781	99.7	0.265	33.38	0.0127087	42.3623	0.000485845	0.134957	7.19537e-05	0.239846	0.0012747	0.424901	3.38813e-06	0.00677626	0.000426776	0.0213388		993.963	30.6456	31.2877	3.14777	0.264831	0.0740442	0.0410991	27.959	99.7302	1.83214	0.601777	1.8371	33.3837	3.45972	2.29009	10.3635	38.0018	8.9588
14704-0095	SA019-3-SLIN01	March 1, 2020	0.156392	34.8175	Chavogere/Indete	Vihiga	Kenya	ASGM/Int	Typical ASGM	Industrial	OCCUP	Predorminantly men	1662.2	63.9	4.2	190.4	0.219	16.37	0.0212519	70.8396	0.000816986	0.226941	5.36986e-05	0.178995	0.00243434	0.811446	2.8e-06	0.0056	0.000209297	0.0104648		1662.21	19.9012	21.1952	1.27512	0.21912	0.0140146	0.0156776	7.15482	190.355	34.3513	13.6801	18.0459	16.3689	2.29285	2.27669	14.0073	63.8576	17.5637
14704-0098	SA019-3-SLRE01	March 1, 2020	0.156392	34.8175	Chavogere/Indete	Vihiga	Kenya	ASGM/Int	Typical ASGM	Residential	NON	Inadvertent	34.4	25	0.781375	128.5	0.091	30.54	0.000439817	1.46606	0.000319635	0.0887874	9.99018e-06	0.0333006	0.00164292	0.547641	1.16347e-06	0.00232694	0.000390466	0.0195233		34.3733	2.74613	20.531	59.7294	0.0909433	0.0332389	0.010983	36.549	128.481	0.90258	15.0567	11.7191	30.5426	0.700856	2.24949	7.3651	24.9968	8.73362
																		Min	6.13699e-05	0.204566	0.000223744	0.0621512	4.34511e-07	0.00144837	0.000928219	0.309406	7.92694e-07	0.00158539	0.000155215	0.00776073		4.82904	0.0604873	0.0973382	1.27512	0.0624455	0.0140146	0.00910746	2.22941	72.6455	0.112631	0.145672	0.044919	12.1447	0.497745	0.429305	0.399223	17.5304	0.377998
																		Max	0.109538	365.125	0.00371288	1.03135	0.00112912	3.76373	0.0215089	7.16962	1.31817e-05	0.0263635	0.00568899	0.284449		8567.42	633.838	614.329	59.7294	1.03115	0.200266	0.114386	56.4178	1682.32	34.3513	15.0567	18.0459	444.962	21.5797	17.1768	14.0073	290.397	34.4178
																		P25	0.000286393	0.954642	0.00031516	0.0875444	6.76745e-06	0.0225582	0.00161639	0.538798	1.5726e-06	0.00314521	0.000531872	0.0265936		22.422	0.801314	0.924442	1.96417	0.122874	0.0494815	0.0154846	22.5237	126.419	1.02261	0.435561	0.225101	41.6028	2.8503	2.28674	5.03603	24.6839	4.32076
																		P50	0.000983196	3.27732	0.000455799	0.126611	2.65116e-05	0.088372	0.00312283	1.04094	2.55068e-06	0.00510137	0.00105991	0.0529954		76.8959	2.67551	3.79796	3.02168	0.199634	0.0690336	0.029375	32.5329	244.248	1.58126	0.859804	0.464441	82.8961	4.44405	3.36644	6.00357	35.6263	8.15143
																		P75	0.0146952	48.984	0.000929817	0.258283	7.72628e-05	0.257543	0.0130632	4.35438	5.22922e-06	0.0104584	0.00283465	0.141732		1149.34	22.5873	23.7183	6.22085	0.409131	0.0914728	0.0504338	44.1857	1021.73	3.04945	1.25438	1.54745	221.711	12.8505	10.3427	7.67253	72.7026	10.3561
																		P95	0.0704367	234.789	0.00238895	0.663597	0.00031325	1.04417	0.0182379	6.0793	1.23072e-05	0.0246144	0.00484277	0.242138		5509.13	273.163	262.701	10.0859	0.962866	0.189335	0.103274	51.0125	1426.5	4.90478	13.8178	12.0354	378.77	21.1211	16.6908	10.5457	186.892	31.4894
																		Geomean	0.00165663	5.52208	0.000569698	0.15825	2.26968e-05	0.0756561	0.00391589	1.3053	3.01452e-06	0.00602904	0.00113051	0.0565257		129.571	3.88906	4.77959	3.72092	0.235799	0.0617509	0.0293608	26.3352	306.281	1.61379	0.9311	0.606509	88.4253	4.70549	4.12097	5.64527	44.5717	6.76074
																		A. mean	0.0147423	49.1409	0.000830667	0.230741	0.000109525	0.365085	0.00670875	2.23625	4.36301e-06	0.00872603	0.00181946	0.0909732		1153.05	57.5385	57.2892	6.58137	0.341293	0.0772118	0.0378925	32.0426	524.721	3.39061	2.30235	2.24691	142.308	7.67566	6.24251	6.53865	64.9753	9.81574
[truncated: 51 more columns]

## Sheet: Supp. Table_2
Supplementary Table 2: Summary of soil data for both ASGM/intervention sites and the control
	Study Area (ASGM/ NON-ASGM)	ASGM/INT	NON-ASGM	ASGM/INT	NON-ASGM	ASGM/INT	NON-ASGM	ASGM/INT	NON-ASGM	ASGM/INT	NON-ASGM	ASGM/INT	NON-ASGM	ASGM/INT	NON-ASGM	ASGM/INT	NON-ASGM	ASGM/INT	NON-ASGM	ASGM/INT	NON-ASGM	ASGM/INT	NON-ASGM	ASGM/INT	NON-ASGM	ASGM/INT	NON-ASGM	ASGM/INT	NON-ASGM	ASGM/INT	NON-ASGM	ASGM/INT	NON-ASGM	ASGM/INT	NON-ASGM	ASGM/INT	NON-ASGM	ASGM/INT	NON-ASGM	ASGM/INT	NON-ASGM	ASGM/INT	NON-ASGM	ASGM/INT	NON-ASGM	ASGM/INT	NON-ASGM	ASGM/INT	NON-ASGM
	Determinand	Organic Matter	Organic Matter	Soil pH	Soil pH	Hg	Hg	Li	Li	Be	Be	Na	Na	Mg	Mg	Al	Al	P	P	S	S	K	K	Ca	Ca	Ti	Ti	V	V	Cr	Cr	Mn	Mn	Fe	Fe	Co	Co	Ni	Ni	Cu	Cu	Zn	Zn	Ga	Ga	As	As	Se	Se
		%LOI	%LOI			mg kg-1	mg kg-1	mg kg-1	mg kg-1	mg kg-1	mg kg-1	mg kg-1	mg kg-1	mg kg-1	mg kg-1	mg kg-1	mg kg-1	mg kg-1	mg kg-1	mg kg-1	mg kg-1	mg kg-1	mg kg-1	mg kg-1	mg kg-1	mg kg-1	mg kg-1	mg kg-1	mg kg-1	mg kg-1	mg kg-1	mg kg-1	mg kg-1	mg kg-1	mg kg-1	mg kg-1	mg kg-1	mg kg-1	mg kg-1	mg kg-1	mg kg-1	mg kg-1	mg kg-1	mg kg-1	mg kg-1	mg kg-1	mg kg-1	mg kg-1	mg kg-1
Industrial (n=20) vs control forest/ pristine (n=1) soils	min	0.940984	21.6251	4.13	6.05	0.130775	0.07883	6.4	20	0.46	1.68	703	1389	1193	2190	35661	73194	149	999	29	726	5774	3793	932	9795	1001.2	10730	32.7	255.8	80.2	175	219.9	2561	16395	90852	7.889	40.78	16.37	91.4	18.23	93.2	41	151.8	7.74	20.18	35.5	2	0.07	1.18
	max	7.33011	21.6251	7.59	6.05	88.3133	0.07883	50	20	3.44	1.68	17337	1389	21131	2190	107760	73194	1124	999	4266	726	25557	3793	25786	9795	6825	10730	240.1	255.8	1005	175	3150	2561	97639	90852	68.807	40.78	357.86	91.4	102.35	93.2	266	151.8	23.49	20.18	5348.2	2	0.9	1.18
	P25	2.13586	21.6251	5.53	6.05	0.3171	0.07883	12.7	20	1.0975	1.68	1887.75	1389	1987	2190	48581.5	73194	351.75	999	142.5	726	11305.2	3793	1677.75	9795	1852.15	10730	65.375	255.8	124.35	175	921.475	2561	25991.5	90852	24.555	40.78	42.02	91.4	36.2875	93.2	70.25	151.8	10.9925	20.18	100.625	2	0.26	1.18
	P50	3.00046	21.6251	6.25	6.05	1.504	0.07883	15	20	1.645	1.68	4789.5	1389	5620	2190	71452	73194	463.5	999	335.5	726	14497	3793	3883.5	9795	2660.05	10730	126.65	255.8	215.85	175	1191.5	2561	46818.5	90852	38.209	40.78	74.24	91.4	56.425	93.2	104.5	151.8	16.065	20.18	221.05	2	0.47	1.18
	P95	6.84317	21.6251	7.51	6.05	26.4971	0.07883	43.065	20	3.2785	1.68	11773.8	1389	13755.2	2190	105200	73194	916.9	999	3946.8	726	25065.9	3793	11955	9795	5923.17	10730	229.46	255.8	988.09	175	2356.18	2561	95865.4	90852	68.6683	40.78	246.587	91.4	98.835	93.2	229.9	151.8	23.148	20.18	3502.26	2	0.8905	1.18
	GM	3.0716	21.6251	5.97414	6.05	1.51589	0.07883	15.9635	20	1.55949	1.68	3834.66	1389	4779.42	2190	65912.4	73194	463.271	999	348.506	726	13885.5	3793	3466.22	9795	2637.09	10730	109.088	255.8	220.838	175	1054.32	2561	43048.9	90852	33.177	40.78	67.2657	91.4	49.3683	93.2	103.072	151.8	14.6633	20.18	269.479	2	0.401922	1.18
	AM	3.51448	21.6251	6.05706	6.05	7.8359	0.07883	18.56	20	1.743	1.68	5406.25	1389	6365.8	2190	69925.3	73194	520.1	999	911.4	726	14909.5	3793	5057.25	9795	3061.89	10730	126.035	255.8	294.255	175	1272.72	2561	48823.3	90852	38.54	40.78	96.3095	91.4	55.5905	93.2	119.55	151.8	15.412	20.18	779.45	2	0.4845	1.18
Residential (n=19) vs control residential (n=3)	min	1.87067	4.99074	3.48	4.45	0.0228	0.0477	4.3	12	1	1.21	1086	709	969	1619	36607	90581	331	572	54	302	5651	2499	1263	1362	1836.4	2979	50.9	101	72.6	108.1	663.5	1793	23588	50888	11.095	26.35	12.14	37.7	22.04	35.9	61	109.9	7.99	23.72	2.8	3.6	0.16	0.55
	max	8.24275	10.3887	7.63	5.82	6.87641	0.04971	31.6	23	3.29	2.08	21548	1632	22095	1669	98864	95108	1112	667	6879	309	26111	15030	25654	1526	7149	9340	311.4	219.3	1413	221	2871.9	1972	124124	96420	76.627	37.08	375.29	91.2	244.75	92.6	204	121.9	23.77	26.17	8567.4	14.2	1.26	0.93
	P25	2.99084	6.34022	5.8025	4.7925	0.37861	0.0482025	13.05	13.5	1.44	1.305	2080.5	1153	2608.5	1636.5	59272.5	92035	471.5	614	223.5	304.5	10848.5	8556	2853	1386	2409.1	3019	85.1	103.2	158.75	110.65	1159.25	1833.5	39186	51911.5	32.447	31.18	61.915	38.15	42.86	36.3	79	109.95	13.64	24.015	10.05	8.7	0.57	0.56
	P50	4.35904	7.6897	6.19	5.135	1.07367	0.048705	14.9	15	1.68	1.4	3337	1597	4278	1654	73227	93489	761	656	318	307	13918	14613	3363	1410	3708.6	3059	131.1	105.4	264.2	113.2	1885.1	1874	56823	52935	46.469	36.01	83.97	38.6	60.33	36.7	96	110	16.18	24.31	34.4	13.8	0.84	0.57
	P95	7.84229	10.1188	7.63	5.7515	6.33665	0.0496095	28.81	22.2	3.209	2.012	18071.3	1628.5	17795.7	1667.5	95767.1	94946.1	945.5	665.9	5671.2	308.8	18857	14988.3	21796.6	1514.4	6767.04	8711.9	287.37	207.91	1350.9	210.22	2422.53	1962.2	120971	92071.5	63.5851	36.973	290.771	85.94	176.215	87.01	144.6	120.71	21.718	25.984	2069.49	14.16	1.1155	0.894
	GM	4.45907	7.20049	6.15581	5.08911	0.88943	0.0486946	14.7996	16.0571	1.80344	1.52169	3885.53	1227.13	4568.74	1647.2	68662.1	93040.4	665.122	630.195	377.453	305.986	13146.1	8187.57	4498.23	1431.03	3582.07	4398.78	137.321	132.658	308.862	139.323	1530.96	1878.25	57800.6	63803.1	41.1395	32.7678	91.0531	51.0083	58.4805	49.5972	99.1859	113.797	15.9678	24.7116	42.4568	8.90205	0.714641	0.663092
	AM	5.01702	7.6897	6.25111	5.135	2.17722	0.048705	16.1053	16.6667	1.91789	1.56333	5699.11	1312.67	6371.95	1647.33	70566.1	93059.3	703.947	631.667	957.316	306	13846.2	10714	6597.53	1432.67	3929.89	5126	157.4	141.9	485.679	147.433	1662.79	1879.67	65339.9	66747.7	44.6421	33.1467	129.755	55.8333	70.5574	55.0667	103.895	113.933	16.4453	24.7333	603.111	10.5333	0.787222	0.683333
Schools and playgrounds (n=6) vs control schools and playgrounds (n=3)	min	4.48602	4.17742	5.04	5.07	0.0655	0.02269	10.8	10	1.48	1.05	1277	1966	2236	1266	59918	63304	477	351	251	138	9636	7632	2645	1942	2307	2949	89.4	68	148.2	69.4	1529.2	447	35489	44021	28.848	13.5	52.75	27.9	40.87	18.2	76	42.1	13.9	16.56	4.8	2.9	0.58	0.29
	max	13.1571	11.6356	7.07	7	3.701	0.04173	25.5	26	3.52	5.46	7678	6001	4987	2341	87451	104512	951	1317	1497	368	21312	13429	7198	8543	7015.8	5097	213.6	90.8	1682.3	139.6	2617.1	3951	115982	78334	78.509	35.26	444.96	35	87.69	29.5	586	181.8	21.9	30.41	1615.5	11.6	1.28	0.76
	P25	5.95356	4.40794	5.2375	5.59	0.086675	0.02745	12.525	12.5	1.5975	1.2	2821.75	2236.5	3324.5	1441	62554.2	64081	537.5	351.5	292	141	11935.8	10108.5	3171.25	2049.5	3723.75	3436	121.325	75.85	233.35	85.6	1719.88	1314.5	58371	44816	35.2037	14.35	56.1	28.2	53.8	20.85	106.5	79.75	14.78	17.37	5.75	6.85	0.6175	0.37
	P50	8.35268	4.63845	5.835	6.11	0.2092	0.03221	16.4	15	2.13	1.35	3569.5	2507	3902	1616	68461.5	64858	745	352	326.5	144	14194.5	12585	4093.5	2157	4737	3923	140.35	83.7	680.15	101.8	2014.1	2182	73760.5	45611	47.9075	15.2	115.92	28.5	56.11	23.5	123.5	117.4	16.32	18.18	10.25	10.8	0.785	0.45
	P95	12.4672	10.9359	6.85	6.911	3.35355	0.040778	25	24.9	3.425	5.049	7023	5651.6	4802	2268.5	85316	100547	949	1220.5	1286	345.6	20258.8	13344.6	6844.25	7904.4	6801.3	4979.6	210.175	90.09	1560.7	135.82	2528.35	3774.1	108503	75061.7	75.2348	33.254	426.132	34.35	81.56	28.9	574.75	175.36	21.1775	29.187	1218	11.52	1.2025	0.729
	GM	7.83221	6.08634	5.79988	6.0078	0.336701	0.030771	16.557	15.7406	2.19324	1.97806	3429.31	3092.58	3630.19	1685.62	70120.6	75425.9	695.84	545.94	442.827	194.102	14167.1	10885.4	4204.23	3295.36	4467.22	3892.27	143.836	80.2491	520.202	99.54	1977.64	1567.8	68934.1	53979.2	47.0506	19.3413	130.217	30.3044	58.047	23.2802	182.915	96.4972	16.788	20.9198	21.476	7.13554	0.796905	0.462887
	AM	8.3669	6.81715	5.84	6.06	1.09652	0.03221	17.5	17	2.33	2.62	3954.33	3491.33	3742	1741	70770.3	77558	723.333	673.333	557.5	216.667	14651	11215.3	4477.17	4214	4779.02	3989.67	150.333	80.8333	766.95	103.6	2010.97	2193.33	73679.3	55988.7	50.1067	21.32	192.395	30.4667	59.6167	23.7333	258.667	113.767	17.0033	21.7167	278.533	8.43333	0.83	0.5
Agricultural (n=19) vs control agricultural (n=2)	min	2.21496	4.05116	4.05	4.85	0.0564	0.03836	6.7	8	0.84	0.74	886	768	1140	1070	52200	57588	478	472	43	136	5925	2714	577	1522	2673.4	2649	59.9	85.9	47.3	130.8	624.5	2018	24261	43224	12.892	31.56	15.18	26.9	9.36	30.5	41	110.8	11.72	16.73	1.4	3.3	0.14	0.79
	max	9.88629	10.976	7.15	5.43	21.1421	0.04245	32.1	24	3.04	2.07	25275	1570	30155	1747	98107	94249	2356	722	557	271	23163	9672	22248	1928	7715.8	10421	252.8	217.1	748.3	214.7	5680	2842	98434	94275	73.377	43.5	459.85	91.1	120.84	95.8	289	123.9	28.02	26.12	668.9	11.1	1.11	0.83
	P25	3.98222	5.78236	4.69	4.995	0.251664	0.0393825	12.85	12	1.49	1.0725	1589.5	968.5	2300.5	1239.25	72947	66753.2	526	534.5	170	169.75	8620.5	4453.5	1697	1623.5	2964.5	4592	110.7	118.7	125.15	151.775	1297.55	2224	41007	55986.8	32.9585	34.545	42.44	42.95	37.745	46.825	62.5	114.075	16.48	19.0775	9.3	5.25	0.665	0.8
	P50	5.91369	7.51356	5.065	5.14	0.491822	0.040405	14.1	16	1.83	1.405	1906	1169	3062	1408.5	76593	75918.5	689	597	215	203.5	11896	6193	2597	1725	3640.2	6535	134.1	151.5	196.5	172.75	1966.6	2430	51924	68749.5	48.147	37.53	66.92	59	51.51	63.15	93	117.35	17.53	21.425	24.4	7.2	0.81	0.81
	P95	9.01226	10.6297	6.742	5.401	17.4242	0.0422455	27.78	23.2	2.77	2.0035	24351.6	1529.9	16784.6	1713.15	94354	92415.9	1475.8	709.5	410.3	264.25	23136.9	9324.1	12105.8	1907.7	7683.58	10032.4	205.46	210.54	625.54	210.505	3785.5	2800.8	97102.9	91722.4	63.9792	42.903	183.199	87.89	118.374	92.535	172.9	123.245	23.844	25.6505	458.66	10.71	1.083	0.828
	GM	5.21772	6.66823	5.15603	5.13181	0.736906	0.0403532	15.3834	13.8564	1.76903	1.23766	2906.57	1098.07	3443.98	1367.22	76014.4	73672.3	702.111	583.767	215.693	191.979	11374.4	5123.46	3063.8	1713.01	4120.56	5254.07	128.055	136.561	186.511	167.579	1795.13	2394.82	52412.7	63835.3	39.4945	37.0521	64.2174	49.5034	48.508	54.0546	91.1928	117.167	17.6098	20.9042	26.3709	6.05227	0.63006	0.809753
	AM	5.67266	7.51356	5.20889	5.14	3.06507	0.040405	16.4263	16	1.85158	1.405	5837.68	1169	5114.89	1408.5	77097.4	75918.5	769.895	597	246	203.5	12361.5	6193	4585.5	1725	4417.13	6535	137.963	151.5	244.684	172.75	2074.42	2430	57203.9	68749.5	44.0477		89.9553	59	59.1358	63.15	102.358	117.35	18.0237	21.425	92.3842	7.2	0.730526	0.81
Exhausted mine waste/tailings (n=6)	min	0.79406	n/a	5.93	n/a	0.27228	n/a	10.4	n/a	0.73	n/a	1590	n/a	1449	n/a	53281	n/a	449	n/a	370	n/a	11893	n/a	10479	n/a	1675.2	n/a	100.1	n/a	128.6	n/a	628.1	n/a	39754	n/a	24.778	n/a	49.89	n/a	58.8	n/a	109	n/a	11.47	n/a	19.7	n/a	0.39	n/a
	max	4.25311	n/a	8.67	n/a	7.87053	n/a	23.7	n/a	2.47	n/a	17178	n/a	20696	n/a	69175	n/a	779	n/a	9501	n/a	18551	n/a	32995	n/a	2823	n/a	309.2	n/a	387.2	n/a	4042.9	n/a	132612	n/a	68.06	n/a	82.46	n/a	499.22	n/a	637.2	n/a	17.9	n/a	3694.8	n/a	3.5	n/a
	P25	1.13824	n/a	7.76	n/a	1.92858	n/a	13.5	n/a	0.96	n/a	7606	n/a	6950.25	n/a	55913.5	n/a	563	n/a	1506.75	n/a	12479.5	n/a	22373	n/a	2137.88	n/a	119.8	n/a	150.825	n/a	774.6	n/a	42903.5	n/a	31.1062	n/a	53.25	n/a	71.0925	n/a	140.25	n/a	11.9175	n/a	129.625	n/a	0.575	n/a
	P50	1.98974	n/a	7.855	n/a	2.58223	n/a	13.9	n/a	1.26	n/a	12647.5	n/a	9391	n/a	61516.5	n/a	627	n/a	3667.5	n/a	14003.5	n/a	23825	n/a	2520.9	n/a	120.3	n/a	194.6	n/a	925.8	n/a	51147.5	n/a	31.824	n/a	57.505	n/a	135.005	n/a	179.5	n/a	13.865	n/a	538	n/a	0.945	n/a
	P95	3.79861	n/a	8.5625	n/a	6.97736	n/a	23.525	n/a	2.265	n/a	16942.5	n/a	20606	n/a	69121.2	n/a	763.5	n/a	9268.5	n/a	17804	n/a	32774	n/a	2755.72	n/a	263.775	n/a	352.2	n/a	3305.55	n/a	114008	n/a	59.7175	n/a	76.5825	n/a	476.515	n/a	553.65	n/a	17.43	n/a	3385.23	n/a	2.915	n/a
	GM	1.74743	n/a	7.66029	n/a	2.19074	n/a	15.6646	n/a	1.26931	n/a	8741.89	n/a	8391.55	n/a	61203.6	n/a	616.375	n/a	2703.1	n/a	14217.4	n/a	22585.8	n/a	2316.61	n/a	137.782	n/a	200.187	n/a	1097.42	n/a	56721.6	n/a	34.9852	n/a	58.8689	n/a	152.466	n/a	211.913	n/a	13.9115	n/a	320.585	n/a	0.94244	n/a
	AM	2.05618	n/a	7.71333	n/a	3.24168	n/a	16.4	n/a	1.37667	n/a	11109.7	n/a	11356.5	n/a	61525.2	n/a	626.667	n/a	4461.17	n/a	14393.2	n/a	24312.4	n/a	2351.3	n/a	149.533	n/a	215.067	n/a	1391.82	n/a	62471	n/a	37.021	n/a	59.7017	n/a	217.02	n/a	258.033	n/a	14.1017	n/a	1211.42	n/a	1.24333	n/a
Mine waste/tailings (n=25)	min	0.244998	n/a	3.3	n/a	0.073565	n/a	2.7	n/a	0.29	n/a	406	n/a	967	n/a	5717	n/a	70	n/a	27	n/a	1070	n/a	1190	n/a	152.9	n/a	16	n/a	67.1	n/a	102	n/a	7469	n/a	2.912	n/a	7.08	n/a	9.07	n/a	27	n/a	1.51	n/a	19.3	n/a	0.04	n/a
	max	4.04814	n/a	8.51	n/a	144.678	n/a	35.7	n/a	2.44	n/a	18700	n/a	20546	n/a	75922	n/a	1285	n/a	255614	n/a	22953	n/a	43041	n/a	4510.8	n/a	297.5	n/a	1244.6	n/a	3711.9	n/a	353081	n/a	403.96	n/a	641.96	n/a	2634.04	n/a	1144	n/a	18.51	n/a	95239.4	n/a	23.19	n/a
	P25	0.448548	n/a	6.2525	n/a	0.604715	n/a	10.3	n/a	0.57	n/a	2144	n/a	2805	n/a	24631	n/a	114	n/a	429	n/a	9443	n/a	1942	n/a	730.5	n/a	24.7	n/a	78.4	n/a	388.8	n/a	11244	n/a	10.417	n/a	17.17	n/a	15.07	n/a	40	n/a	5.73	n/a	51.4	n/a	0.16	n/a
	P50	0.919392	n/a	6.665	n/a	1.54554	n/a	12.7	n/a	0.89	n/a	7784	n/a	7016	n/a	54142	n/a	405	n/a	1526	n/a	11470	n/a	10344	n/a	1932.2	n/a	79.2	n/a	141.7	n/a	754	n/a	32569	n/a	20.853	n/a	50.31	n/a	51.68	n/a	91	n/a	12.01	n/a	531.9	n/a	0.24	n/a
	P95	3.69493	n/a	8.0565	n/a	68.1633	n/a	28.2	n/a	1.976	n/a	18425.4	n/a	17871.4	n/a	75743.4	n/a	1204.6	n/a	11112.4	n/a	21735.6	n/a	41770.6	n/a	4179.84	n/a	229.46	n/a	789.42	n/a	1870.48	n/a	121348	n/a	64.6666	n/a	180.644	n/a	1067.15	n/a	470.6	n/a	16.786	n/a	9745.22	n/a	3.062	n/a
	GM	1.00048	n/a	6.47286	n/a	1.86982	n/a	12.7363	n/a	0.873347	n/a	5203.55	n/a	5557	n/a	39946.1	n/a	335.607	n/a	1437.43	n/a	10303.9	n/a	7876.69	n/a	1444.61	n/a	66.0201	n/a	172.703	n/a	576.35	n/a	30502	n/a	20.754	n/a	42.7303	n/a	56.5947	n/a	87.5726	n/a	9.09491	n/a	581.702	n/a	0.399452	n/a
	AM	1.45725	n/a	6.63045	n/a	12.4631	n/a	14.864	n/a	1.0184	n/a	8424.32	n/a	8165.8	n/a	47577.7	n/a	496.24	n/a	13144	n/a	12092.2	n/a	15133.7	n/a	1917.2	n/a	92.36	n/a	256.32	n/a	858.824	n/a	50636.2	n/a	40.4893	n/a	80.2924	n/a	243.346	n/a	151.868	n/a	10.6232	n/a	5892.38	n/a	1.496	n/a
Ores (n=17)	min	0.228696	n/a	4.19	n/a	0.033985	n/a	6.3	n/a	0.07	n/a	142	n/a	598	n/a	3779	n/a	40	n/a	15	n/a	802	n/a	1338	n/a	101.9	n/a	9.4	n/a	103.2	n/a	48.6	n/a	6452	n/a	1.78	n/a	5.39	n/a	5.66	n/a	14	n/a	1.05	n/a	1.5	n/a	0.03	n/a
	max	3.76086	n/a	8.1	n/a	10.0997	n/a	56.1	n/a	2.76	n/a	24812	n/a	19461	n/a	124639	n/a	1217	n/a	12454	n/a	29084	n/a	43504	n/a	4866	n/a	184.7	n/a	280.2	n/a	2634.4	n/a	62417	n/a	98.017	n/a	138.27	n/a	209.6	n/a	318	n/a	24.29	n/a	10325.7	n/a	0.38	n/a
	P25	1.22427	n/a	4.855	n/a	0.125721	n/a	15.2	n/a	0.81	n/a	3057	n/a	1819	n/a	62311	n/a	277	n/a	38.75	n/a	12018	n/a	3039.25	n/a	944.1	n/a	44.7	n/a	152.9	n/a	491.7	n/a	21641	n/a	19.012	n/a	52.58	n/a	16.28	n/a	74	n/a	14.22	n/a	23.4	n/a	0.0475	n/a
	P50	2.21188	n/a	6.42	n/a	0.379788	n/a	17.6	n/a	1.29	n/a	7180	n/a	8582	n/a	78068	n/a	468	n/a	77.5	n/a	18301	n/a	5210	n/a	2634.2	n/a	106	n/a	178.7	n/a	782	n/a	39016	n/a	34.491	n/a	91.52	n/a	47.87	n/a	91	n/a	15.69	n/a	74	n/a	0.11	n/a
	P95	3.10114	n/a	7.8975	n/a	8.78189	n/a	40.5	n/a	2.664	n/a	24298.4	n/a	17370.6	n/a	113496	n/a	1155.4	n/a	6822.4	n/a	29052.8	n/a	27465.2	n/a	4264.32	n/a	177.1	n/a	278.44	n/a	1743.12	n/a	60272.2	n/a	75.9082	n/a	127.398	n/a	154.008	n/a	313.2	n/a	23.986	n/a	3153.62	n/a	0.335	n/a
	GM	1.467	n/a	5.97407	n/a	0.528601	n/a	17.214	n/a	1.02748	n/a	4470.55	n/a	5314.23	n/a	53539.9	n/a	397.803	n/a	117.661	n/a	12764.6	n/a	5979.36	n/a	1629.15	n/a	78.1118	n/a	183.149	n/a	683.134	n/a	31117.9	n/a	26.217	n/a	64.3041	n/a	39.9314	n/a	85.0103	n/a	11.5636	n/a	100.528	n/a	0.109771	n/a
	AM	1.85782	n/a	6.10437	n/a	2.01251	n/a	20.2529	n/a	1.38471	n/a	9227.06	n/a	8695.12	n/a	68203.4	n/a	551.765	n/a	1230.29	n/a	16920.5	n/a	9473.64	n/a	2345.72	n/a	103.247	n/a	190.588	n/a	927.206	n/a	37389	n/a	35.8248	n/a	80.3312	n/a	60.31	n/a	111.735	n/a	14.2	n/a	870.453	n/a	0.149375	n/a
Soil background geochemical concentrations for Kakamega and Vihiga Counties reported by Watts et al., 2019 (n=45)
		Organic.Matter	Soil.pH	I	Li	Be	Na	Mg	Al	P	S	K	Ca	Ti	V	Cr	Mn	Fe	Co	Ni	Cu	Zn	Ga	As	Se	Rb	Sr	Y	Zr	Nb	Mo	Ag	Cd	Sn	Sb	Cs	Ba	La	Ce	Pr	Nd	Sm	Eu	Tb	Gd	Dy	Ho	Er	Tm
	min	2.49	4.066	8.55	5.606	0.705	304	639	33383	276	4	2827	528.317	1947.47	27.383	23.971	267.951	15328	4.061	9.222	6.497	30.306	10.5265	0.706	0.205	27.53	13.9164	4.986	64.198	12.057	0.487	0.015	0.025	1.17316	0.099	1.299	106.674	11.697	33.95	2.241	8.359	1.489	0.367	0.164	0.328245	1	0.188	0.56	0.084
	max	9.29	7.141	15.6	41.501	4.852	15647	7870	135396	1445.43	356	37859	17570	8740.58	283.698	724.421	5533.17	100921	93.657	350.794	110.538	249.141	44.43	54.59	1.333	178.017	503.544	119.871	1143.43	259.841	8.23407	0.157869	0.413	30.433	4.99	7.30879	2002.9	242.905	418.88	48.4863	181.855	29.6885	4.33056	26.448	19.072	24.6407	4.79816	14.095	1.98931
	P25	3.84	4.665	10.3125	12.5	1.294	776	1220	58112	438	119	6429.19	1320	2900.66	55.78	43.993	499.063	26345	8.776	17.885	11.796	55.662	16.843	1.267	0.322	54.27	33.386	17.477	124.994	24.995	1.146	0.035	0.054	2.052	0.172	1.871	282.743	35.084	71.38	7.653	30.243	5.552	0.973	0.635	3.195	3.568	0.696	1.925	0.288
	P50	5.06	5.381	12.075	15.355	1.636	1229.33	1457	67069	540	181	10606	2055	3872.81	74.6829	78.906	1213.67	37224.9	16.511	26.764	19.551	86.6236	19.293	3.487	0.560979	63.687	57.847	24.14	215.696	45.934	1.893	0.055	0.0840647	2.548	0.251	2.269	398.411	47.913	104.421	9.84271	37.49	6.723	1.298	0.887	4.892	4.948	0.915	2.528	0.387
	P95	8.496	6.7056	15.2475	35.2005	3.70553	9190	3471.2	104114	1087	297	33638.2	11627.8	8058.93	210.338	308.503	3881.59	94476.6	57.6242	82.5582	68.7784	193.759	38.1586	33.0087	1.0632	147.818	365.393	66.6008	862.066	224.873	6.0356	0.118934	0.259993	8.4552	1.08041	4.84555	1312.71	149.122	312.598	28.0626	99.3968	17.9152	2.6198	7.22861	13.2552	13.9356	2.738	7.9458	1.2164
	GM	5.07446	5.33675	11.549	15.8207	1.67541	1591.55	1601.46	68559.5	584.086	115.759	11442.9	2197.34	3897.74	81.0842	74.5219	1094.16	38148.3	17.5312	29.2893	21.4425	83.097	19.6494	3.88062	0.519691	70.6884	69.1427	23.8453	207.918	43.7033	1.93059	0.046189	0.089691	2.80566	0.305572	2.5639	462.881	50.5859	103.173	10.4705	39.2495	6.96398	1.32089	1.09135	4.15735	4.78706	0.925448	2.64871	0.392786
	AM	5.37467	5.39653	12.075	17.4316	1.83322	2685.42	1830.06	71031.4	631.307	172.176	14539.5	3210.17	4226.88	94.8612	102.7	1502.66	44012.7	23.4147	40.3097	28.5786	95.1277	20.6724	8.50332	0.585742	77.5414	110.16	29.1569	268.768	59.5391	2.43843	0.056352	0.113729	3.61494	0.468376	2.80246	583.809	60.043	121.51	12.2569	45.7473	8.09615	1.46614	2.16366	5.42704	5.86312	1.14171	3.28099	0.486526
[truncated: 68 more columns]

## Sheet: Supp. Table_3
Supplementary Table 3: Data for all sediment samples from both Kakamega and Vihiga Counties in Kenya (chemical parameters and location)
LIMS Code	Sample Code/Site ID	Date Sampled	Latitude	Longitude	Village/Area	County	Country	Category 1 (ASGM village/Intervention site/Control site)	Method	Category 2(Process/Origin)	Category 3a: Potential Exposure type (occupational/non-occupational)	Category 3b; Potential recipient characteristics	Loss-on-ignition	Soil pH	Hg	Li	Be	Na	Mg	Al	P	S	K	Ca	Ti	V	Cr	Mn	Fe	Co	Ni	Cu	Zn	Ga	As	Se	Rb	Sr	Y	Zr	Nb	Mo	Ag	Cd	Sn	Sb	Cs	Ba	La
													%		mg kg-1	mg kg-1	mg kg-1	mg kg-1	mg kg-1	mg kg-1	mg kg-1	mg kg-1	mg kg-1	mg kg-1	mg kg-1	mg kg-1	mg kg-1	mg kg-1	mg kg-1	mg kg-1	mg kg-1	mg kg-1	mg kg-1	mg kg-1	mg kg-1	mg kg-1	mg kg-1	mg kg-1	mg kg-1	mg kg-1	mg kg-1	mg kg-1	mg kg-1	mg kg-1	mg kg-1	mg kg-1	mg kg-1	mg kg-1	mg kg-1
Detection Limits															0.00911	0.8	0.04	32	4	10	2	14	82	906	0.6	0.2	0.2	0.4	6	0.008	0.05	0.06	12	0.02	0.5	0.03	0.04	0.04	0.009	0.09	0.004	0.02	0.007	0.006	0.02	0.008	0.005	0.04	0.005
14705-0001	SA001-1-SEWP01	February 26, 2020	0.258158	34.72	Shirere/Rosterman	Kakamega	Kenya	ASGM/Int	Typical ASGM	Washing pond	OCCUP	Mixed ASGM workers, men, women & in some cases, children	8.42082	6.22	4.36319	14.3	1.92	6612	16748	78567	742	323	13357	12426	4594.7	168.1	637.9	1810.4	69147	61.822	210.4	94.15	111	15.22	21.1	0.6	66	159.67	19.615	172.12	29.495	2.16	0.157	0.179	5.08	1.21	2.709	540.44	35.826
14705-0002	SA001-2-SEWP01	February 26, 2020	0.257923	34.72	Shirere/Rosterman	Kakamega	Kenya	ASGM/Int	Typical ASGM	Washing pond	OCCUP	Mixed ASGM workers, men, women & in some cases, children	1.56437	7.4	6.54002	15.8	1.11	17100	20719	76270	845	1616	11643	28382	3727.5	158.5	356	1096.8	59330	33.938	90.11	250.26	86	15.46	484.1	0.39	47.45	230.69	14.267	106.23	10.169	2.56	0.32	0.148	1.26	0.618	1.66	450.83	24.04
14705-0003	SA001-3-SEWP01	February 26, 2020	0.258128	34.7201	Shirere/Rosterman	Kakamega	Kenya	ASGM/Int	Typical ASGM	Washing pond	OCCUP	Mixed ASGM workers, men, women & in some cases, children	2.31343	5.46	1.20132	6.6	1.36	6648	20416	50009	407	184	14121	18193	3950	156.7	1807.1	1377.7	61718	50.641	159.6	48.6	108	10.71	9.6	0.33	48.18	186.9	10.809	114.87	18.031	2.13	3.809	0.062	15.62	3.368	1.494	499.6	16.694
14705-0004	SA001-4-SEFP01	February 26, 2020	0.260203	34.7197	Shirere/Rosterman	Kakamega	Kenya	ASGM/Int	Typical ASGM	Fish pond	NON	Inadvertent	6.81265	5.49	2.46134	17	2.28	5530	27611	76687	648	191	10271	15566	4840.9	162.8	1092.7	1078.2	78004	70.893	382.75	52.57	89	15.2	5.9	0.52	57.02	165.2	21.607	199.46	34.724	1.47	0.063	0.115	1.92	0.262	3.495	474.41	35.569
14705-0005	SA001-4-SEWP01	February 26, 2020	0.260203	34.7197	Shirere/Rosterman	Kakamega	Kenya	ASGM/Int	Typical ASGM	Washing pond	OCCUP	Mixed ASGM workers, men, women & in some cases, children	2.75714	6.98	6.21668	9.8	1.01	9248	14593	79220	591	423	11951	18355	4442.7	201.4	457.7	1237.3	77548	45.479	64.05	98	83	14.55	193.6	0.46	49.27	191.3	12.524	88.45	11.567	1.88	0.231	0.134	1.76	1.133	1.828	470.79	21.958
14705-0006	SA001-5-SERV01	February 26, 2020	0.260677	34.7207	Shirere/Rosterman	Kakamega	Kenya	ASGM/Int	Typical ASGM	Stream/river	NON	Inadvertent	4.85291	5.8	5.94379	13.2	2.2	5234	14500	71069	528	142	14932	10825	4056.9	184.9	1150	1945.2	77997	72.795	204.55	56.35	86	15.03	10.2	0.55	65.21	144.1	18.42	172.59	31.7	2.71	0.582	0.095	4.08	1.134	2.388	556.79	31.481
14705-0007	SA001-5-SEWP01	February 26, 2020	0.260677	34.7207	Shirere/Rosterman	Kakamega	Kenya	ASGM/Int	Typical ASGM	Washing pond	OCCUP	Mixed ASGM workers, men, women & in some cases, children	5.55328	6.6	8.69019	14.5	2.16	5635	11222	80172	627	490	13039	10727	4570.1	157.3	519	1215.7	64351	37.145	171.29	94.79	97	16.36	345	0.83	66.88	131.1	14.516	166.36	28.115	1.92	0.215	0.174	1.88	0.732	2.445	480.97	23.606
14705-0007 Dup	SA001-5-SEWP01	February 26, 2020	0.260677	34.7207	Shirere/Rosterman	Kakamega	Kenya	ASGM/Int	Typical ASGM	Washing pond	OCCUP	Mixed ASGM workers, men, women & in some cases, children	n/a	n/a	n/a	16.1	1.58	5727	11280	83903	625	500	13541	11125	4755.6	159.2	526.1	1205.8	65554	37.064	172.62	95.3	97	16.28	349.5	0.64	67.72	130.99	14.706	170.85	28.547	1.91	0.22	0.218	1.96	0.748	2.496	488.26	24.043
14705-0008	SA003-3-SESP01	2020-02-26	0.316464	34.6491	Rosterman/Shirere		Kenya	ASGM/Int	Cyanidation plant	Spring	NON	Inadvertent	2.73852	5.7	1.65975	23.9	2.23	18021	2613	95403	383	80	21594	5471	3163.5	78.6	55.5	425.9	32867	13.197	23.42	10.84	51	19.45	1.7	0.21	67.18	317.63	9.673	92.3	20.668	1	0.049	0.027	1.9	0.136	2.157	1015.34	25.256
14705-0009	SA003-4-SESP01	February 26, 2020	0.316464	34.6491	Shikomari		Kenya	ASGM/Int	Cyanidation plant	Spring	NON	Inadvertent	2.90054	5.32	6.01824	14.2	1.55	20925	5678	82422	634	1038	21716	11477	2887.3	72.9	60.9	621.4	35093	20.04	25.26	72.65	68	16.32	3.1	0.32	59.19	413.78	10.26	68.94	13.758	1.19	0.068	0.064	1.54	0.15	1.869	997.13	26.692
14705-0010	SA004-1-SERV01	2020-02-27	0.251188	34.7236	Rosterman/Shirere		Kenya	ASGM/Int	Typical ASGM	Stream/river	NON	Inadvertent	0.788258	6.11	7.22341	6.6	0.83	8682	4069	41724	222	41	17467	6985	1689.7	60.6	211.5	802	26415	18.723	33.98	15.23	26	7.69	16	0.13	66.82	169.28	8.373	61.92	11.702	1.05	0.048	0.039	0.71	0.278	1.639	484.56	17.88
14705-0011	SA009-2-SEWP01	2020-02-28	0.189903	34.7457	Ikolomani/Malinya/Shitoli		Kenya	ASGM/Int	Typical ASGM	Washing pond	OCCUP	Mixed ASGM workers, men, women & in some cases, children	4.26758	4.76	6.25529	18.4	1.88	6687	12991	80456	426	95	14393	3195	3472.8	136.2	412.9	1077.3	61692	45.054	157.13	41.39	97	16.14	39.8	0.42	57.13	99.29	18.809	167.57	22.242	1.6	0.075	0.13	1.69	0.495	1.732	607.33	34.683
14705-0012	SA010-2-SEWP01	2020-02-28	0.187274	34.7356	Ikolomani/Malinya/Shitoli		Kenya	ASGM/Int	Typical ASGM	Washing pond	OCCUP	Mixed ASGM workers, men, women & in some cases, children	0.980883	7.45	11.9862	16.1	1.02	24843	22133	71817	923	1358	13377	26714	3597.8	137.8	218.1	843.7	43817	25.607	67.67	50.1	81	12.94	318.1	0.15	44.23	270.77	14.217	122.54	5.379	2.36	0.157	0.118	1.13	0.589	1.081	482.64	25.384
14705-0012 Dup	SA010-2-SEWP01	2020-02-28	0.187274	34.7356	Ikolomani/Malinya/Shitoli		Kenya	ASGM/Int	Typical ASGM	Washing pond	OCCUP	Mixed ASGM workers, men, women & in some cases, children	n/a	n/a	n/a	17.2	1.21	24357	21430	68399	936	1453	13788	26920	3567.6	138.9	227.5	901.3	44496	26.706	69.3	50.51	83	13.01	332	0.18	43.9	271.66	13.808	94.48	5.461	2.28	0.189	0.119	1.15	0.566	1.118	484.27	25.775
14705-0013	SA011-3-SERV01	2020-02-28	0.188785	34.7399	Ikolomani/Malinya/Lirhembe		Kenya	ASGM/Int	Typical ASGM	Stream/river	NON	Inadvertent	1.88893	6.64	4.07494	16.4	1.98	23183	15629	84086	709	28	16375	9929	3859.8	138.8	214	1565.7	45016	47.961	122.55	55.99	85	14.29	104.7	0.06	55.39	276.41	14.346	123.45	6.725	0.8	0.142	0.115	1.11	0.394	1.76	750.63	38.486
14705-0014	SA011-4-SERV01	2020-02-28	0.189428	34.7403	Ikolomani/Malinya/Lirhembe		Kenya	ASGM/Int	Typical ASGM	Stream/river	NON	Inadvertent	3.16617	6.5	3.0256	14.3	1.85	13504	11677	69761	528	105	16270	8159	3486.3	137.1	261.2	1371.7	50231	36.763	95.64	57.04	82	14.03	112.8	0.24	60.85	215.49	14.025	121.76	11.751	1.08	0.226	0.158	1.19	0.823	1.557	656.35	29.928
14705-0015	SA012-1-SEEW01	2020-02-28	0.194863	34.7507	Ikolomani/Malinya/Shitochi		Kenya	ASGM/Int	Cyanidation plant	Exhausted mine tailings from cyanidation plants	OCCUP	Mixed ASGM workers, men, women & in some cases, children	2.01721	6.89	3.57619	8.1	1.42	1858	4515	39179	505	181	12672	2613	1070.7	92.4	235	1800.7	37501	35.147	43.46	70.69	305	8.72	982.4	0.21	50.44	37.28	11.1	88.31	6.832	2.64	4.748	1.418	0.78	3.474	2.419	362.95	33.062
14705-0016	SA012-1-SEEW02	2020-02-28	0.194863	34.7507	Ikolomani/Malinya/Shitochi		Kenya	ASGM/Int	Cyanidation plant	Exhausted mine tailings from cyanidation plants	OCCUP	Mixed ASGM workers, men, women & in some cases, children	1.2065	6.64	1.20129	2.7	0.96	1583	2186	26908	264	430	10358	2152	1214.4	71.9	155.8	774.6	35672	20.313	23.01	37.38	86	6.3	831.4	0.39	38.93	34.56	6.259	58.93	7.174	1.7	1.721	0.566	3.4	2.384	1.171	333.3	15.85
14705-0017	SA013-3-SESP01	2020-02-29	0.224908	34.799	Ikolomani/Shing'ondo		Kenya	ASGM/Int	Typical ASGM	Spring	NON	Inadvertent	2.58256	5.96	6.30055	8	1.74	17467	5974	75154	325	93	15643	9276	3257.7	119	203.1	616.2	40661	31.831	54.91	48.08	47	13.56	52.3	0.32	51.65	210.41	12.548	124.01	13.049	1.2	0.166	0.056	1.19	2.201	1.972	602.4	24.565
14705-0018	SA013-3-SESP02	2020-02-29	0.224848	34.799	Ikolomani/Shing'ondo		Kenya	ASGM/Int	Typical ASGM	Spring	NON	Inadvertent	1.95551	6.05	8.82129	7.2	0.96	17706	7942	63377	259	39	13485	12902	3428	131.4	210.9	608.4	41952	35.706	58.79	100.62	68	11.97	74.5	0.26	41.48	269.19	12.282	88.45	7.656	1.02	0.422	0.058	0.97	2.564	1.751	517.51	22.606
14705-0018 Dup	SA013-3-SESP02	2020-02-29	0.224848	34.799	Ikolomani/Shing'ondo		Kenya	ASGM/Int	Typical ASGM	Spring	NON	Inadvertent	n/a	n/a	7.99391	n/a	n/a	n/a	n/a	n/a	n/a	n/a	n/a	n/a	n/a	n/a	n/a	n/a	n/a	n/a	n/a	n/a	n/a	n/a	n/a	n/a	n/a	n/a	n/a	n/a	n/a	n/a	n/a	n/a	n/a	n/a	n/a	n/a	n/a
14705-0019	SA014-1-SEFP01	2020-02-29	0.218167	34.8026	Ikolomani/Shing'ondo		Kenya	ASGM/Int	Typical ASGM	Fish pond	NON	Inadvertent	5.18836	4.45	2.42478	9.8	1.83	9486	2597	80398	417	204	18023	2558	3270.1	70.6	71.4	388.6	28861	13.715	23.23	45.99	50	15.76	14.3	0.44	79.33	110.9	15.212	132.01	19.445	1.69	0.111	0.075	1.86	1.004	3.691	622.69	35.173
14705-0020	SA014-2-SESP01	2020-02-29	0.217707	34.8026	Ikolomani/Shing'ondo		Kenya	ASGM/Int	Typical ASGM	Spring	NON	Inadvertent	3.2616	4.57	4.35906	7.4	1.37	5739	2350	65797	323	157	16872	3109	2683.1	67.5	78	377.4	26093	9.628	17.31	35.75	33	13.17	17.9	0.48	74.67	102.22	11.55	118.23	19.636	1.87	0.369	0.055	1.75	1.132	3.128	584.19	29.448
14705-0021	SA014-2-SESP02	2020-02-29	0.217932	34.8027	Ikolomani/Shing'ondo		Kenya	ASGM/Int	Typical ASGM	Spring	NON	Inadvertent	1.59682	5.59	12.3693	4.6	1.14	5615	1945	29459	169	97	11707	2397	1395.7	57	118.8	327.8	21155	10.135	13.42	63.92	23	5.87	54.1	0.43	37.19	82.74	6.973	73.55	5.484	1.37	0.985	0.122	0.74	1.033	1.527	442.83	14.076
14705-0021 Dup	SA014-2-SESP02	2020-02-29	0.217932	34.8027	Ikolomani/Shing'ondo		Kenya	ASGM/Int	Typical ASGM	Spring	NON	Inadvertent	n/a	n/a	12.7389	n/a	n/a	n/a	n/a	n/a	n/a	n/a	n/a	n/a	n/a	n/a	n/a	n/a	n/a	n/a	n/a	n/a	n/a	n/a	n/a	n/a	n/a	n/a	n/a	n/a	n/a	n/a	n/a	n/a	n/a	n/a	n/a	n/a	n/a
14705-0022	SA015-1-SEWP01	2020-02-29	0.163814	34.7611	Ikolomani/Iguhu/Savane		Kenya	ASGM/Int	Typical ASGM	Washing pond	OCCUP	Mixed ASGM workers, men, women & in some cases, children	1.51384	6.86	2.22308	36.9	1.48	831	6035	51180	271	58	9938	1416	950.3	96.8	762.9	1839.2	36974	116.174	185	50.29	121	10.96	66	0.28	42.97	25.12	8.511	59.12	7.135	3.87	0.49	0.201	1.06	0.493	3.288	358.27	15.785
14705-0023	SA015-2-SERV01	2020-02-29	0.162528	34.761	Ikolomani/Iguhu		Kenya	ASGM/Int	Typical ASGM	Stream/river	NON	Inadvertent	1.03337	6.93	3.07653	11.5	0.45	2899	1765	13904	124	78	3927	2749	770.2	28.3	77.5	959	12113	53.59	57.52	13.34	27	2.71	20.1	0.12	15.58	45.14	3.503	28.21	5.694	1.03	0.268	0.057	0.28	0.218	0.538	161.8	7.443
14705-0024	SA017-2-SEWP01	2020-02-29	0.105117	34.699	Viyalo		Kenya	ASGM/Int	Typical ASGM	Washing pond	OCCUP	Mixed ASGM workers, men, women & in some cases, children	1.74761	6.96	6.11263	29.1	1.52	5066	4785	71879	301	2066	15972	4221	1760.6	109.9	194.6	785.3	34327	55.208	101.99	58.67	170	14.45	1734.5	0.34	63.96	108.81	29.771	84.61	4.697	3.19	5.572	1.208	1.25	7.552	4.675	278.64	61.997
14705-0025	SA017-3-SEWP01	2020-02-29	0.105629	34.6993	Viyalo		Kenya	ASGM/Int	Typical ASGM	Washing pond	OCCUP	Mixed ASGM workers, men, women & in some cases, children	1.60643	5.4	4.102	50.6	2.24	6711	1803	94109	393	175	18309	3820	2283.8	136.6	213.8	1633.9	41903	107.761	122.3	74.87	107	18.88	533	0.33	74.2	160.44	38.831	118.41	8.71	4.6	0.597	0.426	1.65	5.894	5.036	366.05	59.999
14705-0025 Dup	SA017-3-SEWP01	2020-02-29	0.105629	34.6993	Viyalo		Kenya	ASGM/Int	Typical ASGM	Washing pond	OCCUP	Mixed ASGM workers, men, women & in some cases, children	n/a	n/a	n/a	51	1.72	6602	1758	91003	395	181	18366	3968	2312.1	136.5	213.1	1605.6	41938	106.148	124.39	74.74	109	18.36	528.6	0.35	73.81	158.88	38.54	117.96	8.953	4.74	0.622	0.406	1.74	5.775	5.157	361.84	60.451
14705-0026	SA018-2-SEWP01	2020-03-01	0.102553	34.7135	Kitigu/Lunyerere		Kenya	ASGM/Int	Typical ASGM	Washing pond	OCCUP	Mixed ASGM workers, men, women & in some cases, children	0.69787	7.65	9.39782	25.3	1.09	12097	12375	83376	897	5708	25274	32851	3807.5	89.2	144.5	1018.7	31836	19.893	65.41	21.51	87	15.44	6462.7	0.14	70.79	340.86	10.078	52.98	5.047	0.77	1.775	0.522	1	2.638	2.746	552.15	20.541
14705-0027	SA019-1-SERV01	2020-03-01	0.157339	34.8178	Chavogere/Indete		Kenya	ASGM/Int	Typical ASGM	Stream/river	NON	Inadvertent	0.474033	5.93	3.64301	9.4	0.49	2653	1295	25495	98	382	8434	1521	913.2	23.7	51.6	159.5	10716	9.777	11.44	8.83	21	5.16	169.6	0.1	33.14	33.95	4.741	48.7	5.898	0.83	0.787	0.054	0.57	0.646	1.232	224.36	14.59
14705-0028	SA019-1-SEWP01	March 1, 2020	0.157339	34.8178	Chavogere/Indete	Vihiga	Kenya	ASGM/Int	Typical ASGM	Washing pond	OCCUP	Mixed ASGM workers, men, women & in some cases, children	0.635391	7.41	1.09558	7.3	0.39	2808	1240	18309	84	699	4947	1876	524.3	21.1	103.2	227.6	11292	8.576	10.87	11.96	30	3.89	343	0.21	19.24	25.55	3.858	28.1	3.111	1.01	0.409	0.1	0.43	0.772	0.849	145.11	11.126
14705-0029	SA019-2-SEWP01	March 1, 2020	0.156809	34.8182	Chavogere/Indete	Vihiga	Kenya	ASGM/Int	Typical ASGM	Washing pond	OCCUP	Mixed ASGM workers, men, women & in some cases, children	1.98402	6.61	6.10195	13	0.85	3602	2404	38667	155	1995	10230	2216	1120.6	37	173.3	226.1	16867	11.49	18.05	18	43	8.28	765.8	0.4	42.35	34.44	6.799	61.45	8.321	1.58	1.041	0.185	0.9	1.527	1.863	285.63	20.149
14705-0030	SA019-3-SEWP01	March 1, 2020	0.156392	34.8175	Chavogere/Indete	Vihiga	Kenya	ASGM/Int	Typical ASGM	Washing pond	OCCUP	Mixed ASGM workers, men, women & in some cases, children	0.249038	7.5	0.72156	6	0.22	3809	1229	14554	48	705	4791	2310	337.3	7.7	57.6	49.1	3632	1.43	3.15	4.85	12	2.54	381.7	0.05	18.97	30.97	2.422	17.02	1.129	0.55	0.263	0.056	0.29	0.771	0.788	125.97	9.324
14771-0026	SA020-1-SERV01	2020-08-22	0.46604	34.8704	Tande	Kakamega	Kenya	Control	Typical ASGM	Stream/river	NON	Inadvertent	4.92097	6.2	<0.02	16	2.4	433	1262	61986	555	75	1205	1813	4654	414.5	612.6	1907	160444	53.33	95.1	94.5	89.8	20.07	6.2	0.64	13	10.6	22.811	205.4	44.73	5.11	0.054	0.125	2.04	0.527	1.164	176.4	29.37
CERTIFIED REFERENCE MATERIAL DATA - QUALITY CHECKS ON THE SEDIMENT DATA
NIST- SRM 2711a - Montana II Soil					Selected Elements											Li	Be	Na	Mg	Al	P	S	K	Ca	Ti	V	Cr	Mn	Fe	Co	Ni	Cu	Zn	Ga	As	Se	Rb	Sr	Y	Zr	Nb	Mo	Ag	Cd	Sn	Sb	Cs	Ba	La
					Reference value 2711a								red font = indicative values			25.125	2.253	12000	10700	67200	842	363.999	25300	24200	3170	80.7	52.3	675	28200	9.89	21.7	140	414	14.966	107	1.719	120	242	24.255	66.824	16.177	1.873	5.92	54.1	4.336	23.8	6.7	730	38
14771	CRM- Montana Soil				2711a (1)	14771		2711a (1)		CRM- Montana Soil						27	2.49	12630	10446	65523	847	369	25924	24983	2391	77	40.8	632	28218	9.5	20.4	131.3	412	15.36	104.3	1.64	118.8	225.1	22.178	60.9	15.06	1.96	5.611	54.959	4.17	23.591	6.662	722.7	33.43
14771	CRM- Montana Soil				2711a (2)	14771		2711a (2)		CRM- Montana Soil						27	1.99	12565	10532	65318	747	365	26204	24931	2489	78.8	41.2	628	28613	9.32	20.5	130.8	408.6	15.23	100.5	1.51	119.5	227.4	22.301	66.6	15.62	1.83	5.818	54.231	4.61	23.542	6.527	722	32.66
14704	CRM- Montana Soil				2711a (1)	14704		2711a (1)		CRM- Montana Soil						25.4772	1.91609	11979.3	9978.29	60530.7	864	401.895	24391.6	24614	2185.92	79.5088	40.1561	642.095	27200.8	9.48092	21.4878	127.51	400.156	14.7474	104.802	1.854	116.748	229.643	23.3982	59.8565	15.612	1.90173	6.02338	54.5391	4.27446	23.8279	6.44782	648.036	33.2267
14704	CRM- Montana Soil				2711a (2)	14704		2711a (2)		CRM- Montana Soil						23.6361	2.00227	12367.3	10237.7	63537	857.185	388.006	24980.5	24699.9	2283.77	80.8552	40.815	631.593	27304.2	9.36303	21.1582	125.949	388.066	14.9199	102.353	1.77272	117.029	229.694	23.8715	63.8447	15.9272	1.80423	5.64089	53.953	4.14533	22.8572	6.58923	654.886	34.152
14704	CRM- Montana Soil				2711a (3)	14704		2711a (3)		CRM- Montana Soil						24.0787	1.94967	12481.5	10272.4	67813.1	829.49	376.103	24932.1	24727.4	2204.75	78.8563	39.9473	614.268	26770.8	9.1518	20.6919	123.112	390.858	13.689	96.771	1.64036	114.797	222.524	22.9478	58.0343	15.1221	1.87014	5.61892	52.6933	4.17414	22.7908	6.53384	648	33.21
					Average value											25.4384	2.06961	12404.6	10293.3	64544.4	828.935	380.001	25286.4	24791.1	2310.89	79.0041	40.5837	629.591	27621.3	9.36315	20.8476	127.734	399.936	14.7893	101.745	1.68342	117.375	226.872	22.9393	61.8471	15.4683	1.87322	5.74244	54.0751	4.27479	23.3218	6.55198	679.125	33.3357
					Recovery (%)											101.247	91.86	103.372	96.1989	96.0482	98.4483	104.396	99.9464	102.442	72.8987	97.8985	77.5978	93.2728	97.948	94.6729	96.0717	91.2388	96.6029	98.8191	95.089	97.93	97.8122	93.7488	94.5755	92.5522	95.6188	100.012	97.0007	99.954	98.5882	97.9906	97.7907	93.0308	87.7256
					STDEV											1.57922	0.237463	257.243	213.922	2709.47	47.6119	15.0389	753.048	158.226	128.217	1.39294	0.516709	10.0434	764.906	0.14065	0.461438	3.41754	10.5353	0.661343	3.26092	0.133123	1.85121	3.08067	0.71878	3.39034	0.367705	0.0611974	0.178523	0.85806	0.193803	0.467687	0.0795216	39.5595	0.538381
					RSD(%)											6.20802	11.4738	2.07377	2.07827	4.19784	5.74374	3.95758	2.97807	0.638239	5.54838	1.76312	1.2732	1.59522	2.76926	1.50217	2.21339	2.67551	2.63425	4.47178	3.20498	7.90793	1.57718	1.35789	3.1334	5.48181	2.37716	3.26696	3.10884	1.58679	4.53362	2.00537	1.2137	5.82507	1.61503
USGS - Basalt, Columbia River, BCR-2					Selected Elements											Li	Be	Na	Mg	Al	P	S	K	Ca	Ti	V	Cr	Mn	Fe	Co	Ni	Cu	Zn	Ga	As	Se	Rb	Sr	Y	Zr	Nb	Mo	Ag	Cd	Sn	Sb	Cs	Ba	La
					Reference value BCR-2											9	1.613	23400	21600	71400	1500	544.594	14900	50900	13500	416	18	1520	96600	37	11.908	19	127	23	0.558	0.105	48	346	37	188	11.555	248	0.052	0.264	2.112	0.304	1.1	638	25
14771	CRM- Basalt				BCR-2 (1)	14771		BCR-2 (1)		CRM- Basalt						10	1.89	23350	21536	67519	1451	236	15107	49335	13438	406.9	13.9	1574	100057	36.88	11.3	16.4	137.8	19.59	0.5	0.05	47.2	310.7	30.935	175.6	11.28	261.38	0.051	0.285	2.22	0.345	1.15	650.7	23.7
14771	CRM- Basalt				BCR-2 (2)	14771		BCR-2 (2)		CRM- Basalt						9	1.66	25087	23073	73931	1660	245	16005	52206	13987	431.7	14.7	1671	106866	37.77	11.5	16.4	144.7	20.69	0.5	0.04	49.6	327.7	32.246	182.2	11.76	282.55	0.055	0.294	2.19	0.331	1.208	683	24.73
14704	CRM- Basalt				BCR-2 (1)	14704		BCR-2 (1)		CRM- Basalt						7.40855	1.57114	22061.8	20082.7	61226.3	1606.66	247.29	14569.2	47586.2	12326.8	450.196	15.7808	1518.28	94835.6	36.7327	11.9043	16.1167	133.273	18.8226	0.472783	0.0650809	46.1527	320.202	32.7301	176.207	11.2843	271	0.0429331	0.28628	2.22013	0.320956	1.11432	633.087	24.0014
14704	CRM- Basalt				BCR-2 (2)	14704		BCR-2 (2)		CRM- Basalt						8.0117	1.82331	22728.8	20749.2	63741.1	1597.13	241.87	15485.8	49489.8	12950.7	473.189	15.5822	1507.72	96687.7	37.1922	11.6491	16.3155	125.743	18.2965	0.466432	0.0933101	46.8968	314.33	33.25	177.636	11.589	274.36	0.043822	0.25307	2.14321	0.346765	1.15253	634.433	24.0976
14704	CRM- Basalt				BCR-2 (3)	14704		BCR-2 (3)		CRM- Basalt						8.07317	1.43815	23532.5	21270.8	68566.2	1556.1	244.233	15564.6	49775.1	13000.4	452.8	15.1552	1462.47	95236.7	36.4781	11.5363	15.7038	121.792	17.4156	1.41376	0.086329	46.6122	308.689	33.3726	176.817	11.5231	266.963	0.0461015	0.231273	2.08833	0.272933	1.10179	632.316	23.8243
14704	CRM- Basalt				BCR-2 (4)	14704		BCR-2 (4)		CRM- Basalt						7.57684	1.69969	24154.3	22038.5	73474.1	1597.48	236.561	16274.3	51513.5	13313.2	462.84	16.3011	1512.14	97332.6	36.6904	12.5492	15.8284	124.047	18.0424	0.938976	0.0660549	47.6365	314.44	34.1411	179.408	11.6305	273.976	0.0396881	0.271045	1.98524	0.312085	1.16717	648.731	24.3721
					Average value											8.34504	1.68038	23485.7	21458.4	68076.3	1578.06	241.826	15501	49984.3	13169.4	446.271	15.2366	1540.94	98502.6	36.9572	11.7398	16.1274	131.226	18.8095	0.715325	0.0667958	47.3497	316.01	32.7791	177.978	11.5112	271.705	0.0464241	0.270112	2.14115	0.321457	1.14897	647.044	24.1209
					Recovery (%)											92.7227	104.177	100.366	99.3443	95.3449	105.204	44.4048	104.033	98.2009	97.5508	107.277	84.6475	101.377	101.97	99.8844	98.5877	84.881	103.327	81.7805	128.194	63.6151	98.6452	91.3325	88.5922	94.6691	99.6205	109.558	89.2772	102.315	101.38	105.742	104.452	101.418	96.4836
					STDEV											0.981839	0.164784	1061.35	1037.32	5092.76	70.5686	4.63437	613.153	1657.4	556.348	23.7468	0.85205	72.9552	4497.53	0.463242	0.443339	0.300978	8.93942	1.17815	0.387642	0.0204361	1.21246	6.94698	1.10601	2.45469	0.193528	7.20281	0.00563773	0.0238891	0.091591	0.0273075	0.0380957	19.3897	0.377914
					RSD(%)											11.7655	9.80633	4.51911	4.83409	7.48096	4.47186	1.91641	3.95558	3.31585	4.22456	5.32116	5.59214	4.73447	4.5659	1.25345	3.77637	1.86626	6.81225	6.2636	54.191	30.5948	2.56065	2.19834	3.37412	1.37921	1.68122	2.65097	12.144	8.84415	4.27765	8.49493	3.31564	2.99665	1.56675
BGS - Guidance Material 102 Ironstone Soil					Selected Elements											Li	Be	Na	Mg	Al	P	S	K	Ca	Ti	V	Cr	Mn	Fe	Co	Ni	Cu	Zn	Ga	As	Se	Rb	Sr	Y	Zr	Nb	Mo	Ag	Cd	Sn	Sb	Cs	Ba	La
					Reference value BGS 102											44.204	2.823	1115.99	3740.92	37961.8	2810.89	1011.05	11700	28100	1372.36	356	225	7330	132000	40	79.4	26	191	8.508	104	0.538	58.408	65.39	32.861	69.492	5.58	7.011	0.122	0.275	2.712	1.396	2.994	262.558	36.901
14771					BGS 102 (1)	14771		BGS 102 (1)		CRM- Ironstone Soil						47	3.23	1134	3821	39226	3095	478	10135	22273	1339	327.4	207.5	7209	156886	42.54	78.3	25.2	193.6	8.78	87	0.52	58.9	64.6	29.799	66.4	5.28	7.01	0.111	0.358	2.68	1.343	2.905	275.3	36.04
14771					BGS 102 (2)	14771		BGS 102 (2)		CRM- Ironstone Soil						48	2.43	1148	3895	38232	3063	482	10446	22932	1568	338.4	215.2	7257	156925	43.76	81	26	213.1	9.17	93.9	0.46	59.8	68.3	31.097	75.1	6.11	7.18	0.119	0.416	2.76	1.442	3.006	285	36.1
14704					BGS 102 (1)	14704		BGS 102 (1)		CRM- Ironstone Soil						42.2852	2.72948	1058.08	3534.32	33216.1	3035.81	490.234	9641.45	21735.4	1264.2	346.52	213.424	7207.81	149410	42.8823	80.5981	25.0655	185.515	7.93998	87.8733	0.526604	57.5063	66.0124	32.1055	66.1501	5.30861	6.91997	0.109777	0.388549	2.57486	1.30983	2.90798	255.555	34.637
14704					BGS 102 (2)	14704		BGS 102 (2)		CRM- Ironstone Soil						40.7997	3.01483	1145.81	3862.19	38480.4	3123.83	517.263	10174.3	22719.9	1360.84	359.039	221.413	7349.9	153429	44.0939	81.7342	30.933	183.857	7.92589	89.6716	0.568172	59.9885	68.2033	33.3304	71.8485	5.75611	7.30663	0.12922	0.425214	2.79062	1.46125	3.03727	265.634	36.3234
14704					BGS 102 (3)	14704		BGS 102 (3)		CRM- Ironstone Soil						42.2704	2.85789	1148.28	3784.77	37598.9	3043.94	508.21	10133.2	22702.7	1346.04	356.229	216.258	7315.04	151781	43.8585	82.7062	25.2977	179.614	7.68282	86.9776	0.548756	59.107	67.7936	32.9719	70.8632	5.6155	7.233	0.113557	0.394716	2.70114	1.42838	3.12878	261.548	37.3343
14704					BGS 102 (4)	14704		BGS 102 (4)		CRM- Ironstone Soil						42.8468	2.75297	1131.95	3757.88	38494.8	3014.01	496.472	10161.5	23195.6	1334.24	352.656	216.943	7064.65	151474	42.9637	80.7944	25.1048	173.645	7.3855	83.9048	0.538593	57.74	65.2259	32.6563	68.082	5.52965	7.05188	0.118941	0.386059	2.54862	1.43177	3.00197	255.234	35.3378
					Average value											43.867	2.83586	1127.68	3775.86	37541.4	3062.6	495.363	10115.2	22593.1	1368.72	346.707	215.123	7233.9	153318	43.3497	80.8555	26.2668	188.222	8.14737	88.2212	0.527021	58.8403	66.6892	31.9934	69.7406	5.59998	7.11691	0.116916	0.394756	2.67587	1.4027	2.99783	266.379	35.9621
					Recovery (%)											99.2377	100.456	101.048	100.934	98.8925	108.955	48.9949	86.455	80.4025	99.7346	97.3897	95.6102	98.6889	116.15	108.374	101.833	101.026	98.5455	95.7612	84.8281	97.9593	100.74	101.987	97.3597	100.358	100.358	101.511	95.8327	143.548	98.6679	100.48	100.128	101.455	97.4555
					STDEV											2.91196	0.272313	34.8384	128.397	2182.52	40.5621	15.1806	260.853	518.467	103.234	11.9995	4.5862	100.519	3059.1	0.633109	1.47097	2.3115	13.8622	0.683272	3.3509	0.0369892	1.02998	1.61684	1.32786	3.49939	0.308859	0.146897	0.00717053	0.0238501	0.0972605	0.0611004	0.084233	11.7607	0.914788
																6.63815	9.60249	3.08938	3.40048	5.81364	1.32444	3.06454	2.57881	2.2948	7.54241	3.46098	2.1319	1.38956	1.99527	1.46047	1.81926	8.80006	7.36484	8.38642	3.7983	7.01855	1.75046	2.42445	4.15041	5.01772	5.51537	2.06405	6.13307	6.04173	3.63472	4.3559	2.8098	4.41504	2.54376
MESS-4 Sediment Certified Reference Material					Selected Elements											Li	Be	Na	Mg	Al	P	S	K	Ca	Ti	V	Cr	Mn	Fe	Co	Ni	Cu	Zn	Ga	As	Se	Rb	Sr	Y	Zr	Nb	Mo	Ag	Cd	Sn	Sb	Cs	Ba	La
					Reference value MESS-4											65.3	2.09	12600	15800	79100	1040	1580	23800	13100	3840	216	94.3	298	37900	13	42.8	32.9	147	18	21.7	1.5	180	132	20	96	12	2.53	0.161	0.28	2.35	1.07	10	920	35
14705	MESS-4 Sediment				MESS-4 (1)	14705		MESS-4 (1)		CRM- Sediment						57.0768	2.06267	13558.4	16216.5	81277.3	1073.62	1683.26	25340.2	14316.3	2876.09	221.299	87.4887	273.127	37178.8	12.2099	41.2574	30.1288	131.991	16.4587	19.1768	0.732248	128.701	126.195	17.6148	74.6308	10.1111	2.62271	0.161803	0.236014	2.29533	1.06517	8.088	863.366	29.8314
14705	MESS-4 Sediment				MESS-4 (2)	14705		MESS-4 (2)		CRM- Sediment						56.338	1.44192	12678.4	15204.3	74444.2	1035.95	1631.44	24275.8	13607.5	3068.18	211.681	84.6885	260.118	35538.6	11.6909	39.8407	28.462	142.396	15.5045	18.6587	0.689475	122.227	120.085	18.9797	94.063	10.9141	2.53451	0.154786	0.218062	2.25261	1.01142	7.72525	816.781	31.9456
					Average value											56.7074	1.7523	13118.4	15710.4	77860.8	1054.78	1657.35	24808	13961.9	2972.14	216.49	86.0886	266.622	36358.7	11.9504	40.5491	29.2954	137.193	15.9816	18.9178	0.710862	125.464	123.14	18.2972	84.3469	10.5126	2.57861	0.158295	0.227038	2.27397	1.0383	7.90662	840.074	30.8885
					Recovery (%)											86.8414	83.8419	104.115	99.4327	98.4333	101.421	104.896	104.235	106.58	77.3994	100.227	91.2923	89.4706	95.9333	91.926	94.7408	89.0438	93.3288	88.7865	87.1787	47.3908	69.7022	93.2882	91.4861	87.8614	87.605	101.921	98.3196	81.0851	96.7648	97.037	79.0662	91.3124	88.2528
					STDEV											0.522427	0.438939	622.249	715.719	4831.75	26.6375	36.6393	752.6	501.223	135.827	6.80091	1.98005	9.19878	1159.84	0.367007	1.00173	1.17866	7.35749	0.674722	0.366375	0.0302452	4.57766	4.32039	0.965144	13.7406	0.567854	0.0623701	0.00496124	0.0126938	0.0302075	0.0380083	0.256503	32.9403	1.49501
					RSD(%)											0.921268	25.0494	4.74332	4.55571	6.20563	2.5254	2.21072	3.0337	3.58993	4.57002	3.14145	2.30002	3.45011	3.18999	3.07109	2.4704	4.02338	5.36286	4.22188	1.93667	4.25473	3.64858	3.50851	5.27481	16.2906	5.40165	2.41875	3.13419	5.59104	1.3284	3.66064	3.24415	3.92112	4.84001
[truncated: 21 more columns]

## Sheet: Supp. Table_4
Supplementary Table 4: Summary sediment data for both ASGM/intervention sites and the control
	Study Area (ASGM/ NON-ASGM)	ASGM/INT	ASGM/INT	ASGM/INT	ASGM/INT	ASGM/INT	ASGM/INT	ASGM/INT	ASGM/INT	ASGM/INT	ASGM/INT	ASGM/INT	ASGM/INT	ASGM/INT	ASGM/INT	ASGM/INT	ASGM/INT	ASGM/INT	ASGM/INT	ASGM/INT	ASGM/INT	ASGM/INT	ASGM/INT	ASGM/INT	ASGM/INT	ASGM/INT	ASGM/INT	ASGM/INT	ASGM/INT	ASGM/INT	ASGM/INT	ASGM/INT	ASGM/INT	ASGM/INT	ASGM/INT	ASGM/INT	ASGM/INT	ASGM/INT	ASGM/INT	ASGM/INT	ASGM/INT	ASGM/INT	ASGM/INT	ASGM/INT	ASGM/INT	ASGM/INT	ASGM/INT	ASGM/INT	ASGM/INT
	Determinand	Organic Matter	Soil pH	Hg	Li	Be	Na	Mg	Al	P	S	K	Ca	Ti	V	Cr	Mn	Fe	Co	Ni	Cu	Zn	Ga	As	Se	Rb	Sr	Y	Zr	Nb	Mo	Ag	Cd	Sn	Sb	Cs	Ba	La	Ce	Pr	Nd	Sm	Eu	Gd	Tb	Dy	Ho	Er	Tm
		Loss-on-ignition%		mg kg-1	mg kg-1	mg kg-1	mg kg-1	mg kg-1	mg kg-1	mg kg-1	mg kg-1	mg kg-1	mg kg-1	mg kg-1	mg kg-1	mg kg-1	mg kg-1	mg kg-1	mg kg-1	mg kg-1	mg kg-1	mg kg-1	mg kg-1	mg kg-1	mg kg-1	mg kg-1	mg kg-1	mg kg-1	mg kg-1	mg kg-1	mg kg-1	mg kg-1	mg kg-1	mg kg-1	mg kg-1	mg kg-1	mg kg-1	mg kg-1	mg kg-1	mg kg-1	mg kg-1	mg kg-1	mg kg-1	mg kg-1	mg kg-1	mg kg-1	mg kg-1	mg kg-1	mg kg-1
Washing ponds (n=17)	min	0.249038	4.76	0.72156	6	0.22	831	1229	14554	48	58	4791	1416	337.3	7.7	57.6	49.1	3632	1.43	3.15	4.85	12	2.54	9.6	0.05	18.97	25.12	2.422	17.02	1.129	0.55	0.075	0.056	0.29	0.493	0.788	125.97	9.324	16.888	1.789	6.07	0.899	0.188	0.604	0.089	0.441	0.091	0.242	0.039
	max	8.42082	7.65	11.9862	51	2.24	24843	22133	94109	936	5708	25274	32851	4755.6	201.4	1807.1	1839.2	77548	116.174	210.4	250.26	170	18.88	6462.7	0.83	74.2	340.86	38.831	172.12	29.495	4.74	5.572	1.208	15.62	7.552	5.157	607.33	61.997	122.729	13.565	51.02	9.519	2.039	7.707	1.222	6.542	1.393	3.77	0.536
	P25	1.11412	6.315	2.69281	13	1.02	5066	2404	51180	301	184	11643	3195	1760.6	96.8	194.6	843.7	34327	25.607	65.41	41.39	83	10.96	193.6	0.21	43.9	99.29	10.078	61.45	5.379	1.6	0.215	0.119	1.06	0.618	1.494	358.27	20.149	53.139	3.808	14.4	2.889	0.707	2.36	0.376	2.058	0.397	0.938	0.142
	P50	1.67702	6.91	6.10729	16.1	1.36	6612	11280	76270	426	500	13377	10727	3567.6	136.6	227.5	1096.8	43817	37.145	101.99	50.51	97	14.55	345	0.34	49.27	158.88	14.217	106.23	8.71	2.13	0.32	0.174	1.26	0.772	1.863	470.79	24.04	60.961	5.885	23.41	4.502	1.078	3.415	0.486	2.69	0.548	1.482	0.224
	P95	6.55692	7.5525	10.3038	50.68	2.176	24454.2	21570.6	91624.2	925.6	2794.4	19747.6	29275.8	4626.88	174.76	971.74	1816.16	70827.2	109.444	190.08	128.452	130.8	18.464	2680.14	0.678	73.888	285.5	38.5982	171.104	28.7366	4.628	4.1616	0.6592	7.188	6.2256	5.0602	563.186	60.7602	121.143	13.481	50.86	9.4382	2.0294	7.683	1.1772	6.4508	1.3714	3.7412	0.532
	GM	1.70939	6.59982	4.07726	16.8252	1.17702	6568.66	7151.31	60032.2	397.495	550.974	12427.6	7591.09	2343.6	96.8845	296.501	827.063	37151.7	32.162	73.1356	48.0917	78.6783	11.8687	268.912	0.301217	49.3707	114.955	12.8656	87.8908	8.85465	1.99645	0.441993	0.184932	1.458	1.29244	2.05871	380.305	25.0922	59.5202	5.60284	21.3829	3.94233	0.920486	3.01853	0.446513	2.41071	0.488661	1.35077	0.20037
	AM	2.44941	6.66143	5.35768	20.4706	1.33882	8728.41	10774.2	66581.8	509.765	1060.53	13355.1	12277.4	2927.96	120.524	413.253	1067.74	45083.6	46.4786	105.49	66.9406	89.5294	13.1453	759.3	0.358824	52.7676	150.438	16.0048	102.536	12.1241	2.30059	0.949529	0.258	2.34412	2.05182	2.40971	410.517	28.9048	66.2753	6.47824	24.8918	4.64271	1.08035	3.62165	0.538176	2.91535	0.596353	1.64571	0.241471
Exhausted mine waste (n-2)	min	1.2065	6.64	1.20129	2.7	0.96	1583	2186	26908	264	181	10358	2152	1070.7	71.9	155.8	774.6	35672	20.313	23.01	37.38	86	6.3	831.4	0.21	38.93	34.56	6.259	58.93	6.832	1.7	1.721	0.566	0.78	2.384	1.171	333.3	15.85	50.034	3.466	12.77	2.082	0.516	1.493	0.218	1.189	0.241	0.704	0.102
	max	2.01721	6.89	3.57619	8.1	1.42	1858	4515	39179	505	430	12672	2613	1214.4	92.4	235	1800.7	37501	35.147	43.46	70.69	305	8.72	982.4	0.39	50.44	37.28	11.1	88.31	7.174	2.64	4.748	1.418	3.4	3.474	2.419	362.95	33.062	67.991	6.693	25.41	4.21	1.17	3.007	0.42	2.127	0.429	1.179	0.176
	P25	1.40918	6.7025	1.79502	4.05	1.075	1651.75	2768.25	29975.8	324.25	243.25	10936.5	2267.25	1106.62	77.025	175.6	1031.12	36129.2	24.0215	28.1225	45.7075	140.75	6.905	869.15	0.255	41.8075	35.24	7.46925	66.275	6.9175	1.935	2.47775	0.779	1.435	2.6565	1.483	340.712	20.153	54.5232	4.27275	15.93	2.614	0.6795	1.8715	0.2685	1.4235	0.288	0.82275	0.1205
	P50	1.61185	6.765	2.38874	5.4	1.19	1720.5	3350.5	33043.5	384.5	305.5	11515	2382.5	1142.55	82.15	195.4	1287.65	36586.5	27.73	33.235	54.035	195.5	7.51	906.9	0.3	44.685	35.92	8.6795	73.62	7.003	2.17	3.2345	0.992	2.09	2.929	1.795	348.125	24.456	59.0125	5.0795	19.09	3.146	0.843	2.25	0.319	1.658	0.335	0.9415	0.139
	P95	1.97667	6.8775	3.45744	7.83	1.397	1844.25	4398.55	38565.4	492.95	417.55	12556.3	2589.95	1207.22	91.375	231.04	1749.39	37409.6	34.4053	42.4375	69.0245	294.05	8.599	974.85	0.381	49.8645	37.144	10.8579	86.841	7.1569	2.593	4.59665	1.3754	3.269	3.4195	2.3566	361.467	32.2014	67.0931	6.53165	24.778	4.1036	1.1373	2.9313	0.4099	2.0801	0.4196	1.15525	0.1723
	GM	1.56005	6.76385	2.07269	4.67654	1.16756	1715	3141.62	32468.9	365.13	278.98	11456.7	2371.32	1140.29	81.508	191.345	1181.03	36575.1	26.7197	31.623	51.4042	161.957	7.41188	903.752	0.286182	44.3129	35.8942	8.33516	72.1395	7.00091	2.11849	2.85855	0.895873	1.6285	2.87785	1.68305	347.809	22.8918	58.3255	4.81642	18.0135	2.96061	0.776994	2.11883	0.302589	1.59028	0.321542	0.911052	0.133985
	AM	1.61185	6.765	2.38874	5.4	1.19	1720.5	3350.5	33043.5	384.5	305.5	11515	2382.5	1142.55	82.15	195.4	1287.65	36586.5	27.73	33.235	54.035	195.5	7.51	906.9	0.3	44.685	35.92	8.6795	73.62	7.003	2.17	3.2345	0.992	2.09	2.929	1.795	348.125	24.456	59.0125	5.0795	19.09	3.146	0.843	2.25	0.319	1.658	0.335	0.9415	0.139
Fishponds (n=2)	min	5.18836	4.45	2.42478	9.8	1.83	5530	2597	76687	417	191	10271	2558	3270.1	70.6	71.4	388.6	28861	13.715	23.23	45.99	50	15.2	5.9	0.44	57.02	110.9	15.212	132.01	19.445	1.47	0.063	0.075	1.86	0.262	3.495	474.41	35.173	85.416	6.879	25.19	4.315	0.943	3.232	0.485	2.546	0.529	1.552	0.223
	max	6.81265	5.49	2.46134	17	2.28	9486	27611	80398	648	204	18023	15566	4840.9	162.8	1092.7	1078.2	78004	70.893	382.75	52.57	89	15.76	14.3	0.52	79.33	165.2	21.607	199.46	34.724	1.69	0.111	0.115	1.92	1.004	3.691	622.69	35.569	103.152	7.306	27.93	5.421	1.191	4.291	0.678	3.969	0.79	2.286	0.338
	P25	5.59444	4.71	2.43392	11.6	1.9425	6519	8850.5	77614.8	474.75	194.25	12209	5810	3662.8	93.65	326.725	561	41146.8	28.0095	113.11	47.635	59.75	15.34	8	0.46	62.5975	124.475	16.8107	148.873	23.2647	1.525	0.075	0.085	1.875	0.4475	3.544	511.48	35.272	89.85	6.98575	25.875	4.5915	1.005	3.49675	0.53325	2.90175	0.59425	1.7355	0.25175
	P50	6.00051	4.97	2.44306	13.4	2.055	7508	15104	78542.5	532.5	197.5	14147	9062	4055.5	116.7	582.05	733.4	53432.5	42.304	202.99	49.28	69.5	15.48	10.1	0.48	68.175	138.05	18.4095	165.735	27.0845	1.58	0.087	0.095	1.89	0.633	3.593	548.55	35.371	94.284	7.0925	26.56	4.868	1.067	3.7615	0.5815	3.2575	0.6595	1.919	0.2805
	P95	6.73144	5.438	2.45951	16.64	2.2575	9288.2	26360.3	80212.4	636.45	203.35	17635.4	14915.6	4762.36	158.19	1041.63	1043.72	75546.9	68.0341	364.774	52.241	87.05	15.732	13.88	0.516	78.2145	162.485	21.2873	196.088	33.96	1.679	0.1086	0.113	1.917	0.9669	3.6812	615.276	35.5492	102.265	7.28465	27.793	5.3657	1.1786	4.23805	0.66835	3.89785	0.77695	2.2493	0.33225
	GM	5.94529	4.94272	2.44299	12.9074	2.04265	7242.76	8467.93	78520.6	519.823	197.393	13605.7	6310.14	3978.72	107.209	279.318	647.293	47447.6	31.1817	94.2936	49.1701	66.7083	15.4775	9.18531	0.47833	67.2562	135.354	18.1297	162.267	25.9848	1.57617	0.0836242	0.0928709	1.88976	0.512882	3.59166	543.517	35.3704	93.866	7.08929	26.5246	4.83649	1.05977	3.72405	0.573437	3.17885	0.64646	1.88358	0.274543
	AM	6.00051	4.97	2.44306	13.4	2.055	7508	15104	78542.5	532.5	197.5	14147	9062	4055.5	116.7	582.05	733.4	53432.5	42.304	202.99	49.28	69.5	15.48	10.1	0.48	68.175	138.05	18.4095	165.735	27.0845	1.58	0.087	0.095	1.89	0.633	3.593	548.55	35.371	94.284	7.0925	26.56	4.868	1.067	3.7615	0.5815	3.2575	0.6595	1.919	0.2805
Stream/river ASGM (n=6)	min	0.474033	5.8	3.0256	6.6	0.45	2653	1295	13904	98	28	3927	1521	770.2	23.7	51.6	159.5	10716	9.777	11.44	8.83	21	2.71	10.2	0.06	15.58	33.95	3.503	28.21	5.694	0.8	0.048	0.039	0.28	0.218	0.538	161.8	7.443	27.907	1.659	6.21	1.162	0.257	0.91	0.134	0.728	0.135	0.388	0.06
	max	4.85291	6.93	7.22341	16.4	2.2	23183	15629	84086	709	382	17467	10825	4056.9	184.9	1150	1945.2	77997	72.795	204.55	57.04	86	15.03	169.6	0.55	66.82	276.41	18.42	172.59	31.7	2.71	0.787	0.158	4.08	1.134	2.388	750.63	38.486	104.923	9.144	35.04	6.182	1.452	4.169	0.581	3.361	0.706	1.941	0.297
	P25	0.849536	5.975	3.21815	9.925	0.575	3482.75	2341	29552.2	148.5	50.25	10058.5	3808	1107.33	36.375	111	841.25	15688.5	23.233	39.865	13.8125	26.25	5.7925	17.025	0.105	38.7025	69.88	5.649	52.005	6.10475	0.88	0.163	0.05475	0.605	0.307	1.31325	289.41	15.4125	43.865	3.147	11.2125	2.00775	0.3865	1.4225	0.21125	1.10175	0.2245	0.62725	0.09575
	P50	1.46115	6.305	3.85897	12.35	1.34	6958	7873	55742.5	375	91.5	15601	7572	2588	98.85	212.75	1165.35	35715.5	42.362	76.58	35.61	54.5	10.86	62.4	0.125	58.12	156.69	11.199	91.84	9.2135	1.04	0.247	0.076	0.91	0.52	1.598	520.675	23.904	72.437	5.2095	19.655	3.599	0.797	2.6225	0.395	2.07	0.426	1.1815	0.181
	P95	4.43122	6.8575	6.9035	15.875	2.145	20763.2	15346.8	80831.8	663.75	322	17194	10601	4007.62	173.375	927.8	1850.33	71055.5	67.9938	184.05	56.8675	85.75	14.845	155.4	0.4725	66.4175	261.18	17.4015	160.305	26.7127	2.3025	0.73575	0.14725	3.3575	1.05625	2.231	727.06	36.7347	103.189	8.52875	32.7175	5.794	1.369	4.073	0.572	3.21475	0.663	1.83225	0.27775
	GM	1.49594	6.30555	4.25477	11.4118	1.0669	6915.84	5393.31	42821.9	284.764	89.3846	11490.4	5429.25	2004.55	72.315	194.637	894.57	29079.8	32.8608	61.405	26.1919	45.4689	8.28767	43.2779	0.152046	44.324	114.273	8.95404	77.7372	9.97397	1.13179	0.239577	0.0769252	0.921093	0.49322	1.38665	411.075	20.3204	61.2914	4.4211	16.531	2.99351	0.655519	2.20644	0.323124	1.71933	0.344272	0.96268	0.146049
	AM	2.03395	6.31833	4.49788	11.9	1.3	9359.17	8155.83	51006.5	368.167	129.333	12900.8	6694.67	2462.68	95.5667	327.633	1133.85	37081.3	39.9348	87.6133	34.4633	54.5	9.81833	72.2333	0.2	49.4983	147.395	10.568	92.7717	12.245	1.25	0.342167	0.0863333	1.32333	0.582167	1.519	472.415	23.3013	68.493	5.13583	19.4167	3.49617	0.791333	2.5635	0.3725	1.99017	0.403	1.12083	0.1695
Spring (n=6)	min	1.59682	4.57	1.65975	4.6	0.96	5615	1945	29459	169	39	11707	2397	1395.7	57	55.5	327.8	21155	9.628	13.42	10.84	23	5.87	1.7	0.21	37.19	82.74	6.973	68.94	5.484	1	0.049	0.027	0.74	0.136	1.527	442.83	14.076	47.775	2.994	11.14	2.081	0.449	1.431	0.239	1.261	0.269	0.782	0.124
	max	3.2616	6.05	12.7389	23.9	2.23	20925	7942	95403	634	1038	21716	12902	3428	131.4	210.9	621.4	41952	35.706	58.79	100.62	68	19.45	74.5	0.48	74.67	413.78	12.548	124.01	20.668	1.87	0.985	0.122	1.9	2.564	3.128	1015.34	29.448	76.351	6.066	23.5	4.169	1.006	2.885	0.399	2.208	0.474	1.328	0.207
	P25	2.11227	5.3875	5.60344	7.25	1.1975	8671	2415.75	63982	275	83.25	14024.5	3699.5	2734.15	68.85	65.175	389.525	27786.5	10.9005	18.8375	38.8325	36.5	12.27	6.8	0.275	44.0225	129.267	9.81975	77.275	9.00425	1.0625	0.0925	0.05525	1.025	0.37075	1.7805	534.18	23.0958	53.8195	5.035	19.185	3.3755	0.78975	2.5035	0.38175	1.96675	0.38625	1.03325	0.16
	P50	2.66054	5.645	7.14723	7.7	1.46	17586.5	4145.5	70475.5	324	95	16257.5	7373.5	3025.4	75.75	98.4	517.15	33980	16.6185	24.34	56	49	13.365	35.1	0.32	55.42	239.8	10.905	90.375	13.4035	1.195	0.2675	0.057	1.365	1.0825	1.9205	593.295	24.9105	58.335	5.2915	19.61	3.417	0.8765	2.61	0.3875	2.044	0.4255	1.161	0.1755
	P95	3.17134	6.0275	12.6095	21.475	2.1075	20199	7450	92157.8	571.25	817.75	21685.5	12545.8	3385.43	128.3	208.95	620.1	41629.2	34.7373	57.82	93.6275	68	18.6675	69.4	0.4675	72.7975	389.742	12.4815	122.565	20.41	1.745	0.84425	0.1075	1.8625	2.47325	2.88525	1010.79	28.759	74.6515	6.0635	23.3925	4.13075	1.00025	2.8495	0.397	2.204	0.47275	1.316	0.204
	GM	2.43593	5.50832	6.46408	9.34365	1.44271	12468.9	3842.26	64588.1	322.053	128.899	16411.5	6185.39	2693.64	83.7359	105.019	480.286	32060.8	17.5612	27.6166	45.3563	45.0977	12.5903	16.4596	0.323867	53.579	199.455	10.3536	92.0145	12.0484	1.24542	0.209619	0.0578958	1.27882	0.7159	2.01276	658.658	23.1813	59.8056	4.99131	18.8206	3.33313	0.80013	2.40109	0.358782	1.91814	0.400141	1.10397	0.170292
	AM	2.50593	5.53167	7.53262	10.8833	1.49833	14245.5	4417	68602	348.833	250.667	16836.2	7438.67	2802.55	87.7333	121.2	496.183	32970.2	20.0895	32.185	55.31	48.3333	13.39	33.9333	0.336667	55.2267	232.662	10.5477	94.2467	13.3752	1.275	0.343167	0.0636667	1.34833	1.20267	2.06733	693.233	23.7738	60.5717	5.12183	19.345	3.41183	0.826833	2.46067	0.364167	1.9505	0.407167	1.121	0.172667
		NON-ASGM	NON-ASGM	NON-ASGM	NON-ASGM	NON-ASGM	NON-ASGM	NON-ASGM	NON-ASGM	NON-ASGM	NON-ASGM	NON-ASGM	NON-ASGM	NON-ASGM	NON-ASGM	NON-ASGM	NON-ASGM	NON-ASGM	NON-ASGM	NON-ASGM	NON-ASGM	NON-ASGM	NON-ASGM	NON-ASGM	NON-ASGM	NON-ASGM	NON-ASGM	NON-ASGM	NON-ASGM	NON-ASGM	NON-ASGM	NON-ASGM	NON-ASGM	NON-ASGM	NON-ASGM	NON-ASGM	NON-ASGM	NON-ASGM	NON-ASGM	NON-ASGM	NON-ASGM	NON-ASGM	NON-ASGM	NON-ASGM	NON-ASGM	NON-ASGM	NON-ASGM	NON-ASGM	NON-ASGM
Control Stream/river (n=1)	min	4.92097	6.2	<0.02	16	2.4	433	1262	61986	555	75	1205	1813	4654	414.5	612.6	1907	160444	53.33	95.1	94.5	89.8	20.07	6.2	0.64	13	10.6	22.811	205.4	44.73	5.11	0.054	0.125	2.04	0.527	1.164	176.4	29.37	120.33	6.588	23.83	4.676	0.991	4.661	0.757	5.167	0.991	3.062	0.468
	max	4.92097	6.2	<0.02	16	2.4	433	1262	61986	555	75	1205	1813	4654	414.5	612.6	1907	160444	53.33	95.1	94.5	89.8	20.07	6.2	0.64	13	10.6	22.811	205.4	44.73	5.11	0.054	0.125	2.04	0.527	1.164	176.4	29.37	120.33	6.588	23.83	4.676	0.991	4.661	0.757	5.167	0.991	3.062	0.468
	P25	4.92097	6.2	<0.02	16	2.4	433	1262	61986	555	75	1205	1813	4654	414.5	612.6	1907	160444	53.33	95.1	94.5	89.8	20.07	6.2	0.64	13	10.6	22.811	205.4	44.73	5.11	0.054	0.125	2.04	0.527	1.164	176.4	29.37	120.33	6.588	23.83	4.676	0.991	4.661	0.757	5.167	0.991	3.062	0.468
	P50	4.92097	6.2	<0.02	16	2.4	433	1262	61986	555	75	1205	1813	4654	414.5	612.6	1907	160444	53.33	95.1	94.5	89.8	20.07	6.2	0.64	13	10.6	22.811	205.4	44.73	5.11	0.054	0.125	2.04	0.527	1.164	176.4	29.37	120.33	6.588	23.83	4.676	0.991	4.661	0.757	5.167	0.991	3.062	0.468
	P95	4.92097	6.2	<0.02	16	2.4	433	1262	61986	555	75	1205	1813	4654	414.5	612.6	1907	160444	53.33	95.1	94.5	89.8	20.07	6.2	0.64	13	10.6	22.811	205.4	44.73	5.11	0.054	0.125	2.04	0.527	1.164	176.4	29.37	120.33	6.588	23.83	4.676	0.991	4.661	0.757	5.167	0.991	3.062	0.468
	GM	4.92097	6.2	<0.02	16	2.4	433	1262	61986	555	75	1205	1813	4654	414.5	612.6	1907	160444	53.33	95.1	94.5	89.8	20.07	6.2	0.64	13	10.6	22.811	205.4	44.73	5.11	0.054	0.125	2.04	0.527	1.164	176.4	29.37	120.33	6.588	23.83	4.676	0.991	4.661	0.757	5.167	0.991	3.062	0.468
	AM	4.92097	6.2	<0.02	16	2.4	433	1262	61986	555	75	1205	1813	4654	414.5	612.6	1907	160444	53.33	95.1	94.5	89.8	20.07	6.2	0.64	13	10.6	22.811	205.4	44.73	5.11	0.054	0.125	2.04	0.527	1.164	176.4	29.37	120.33	6.588	23.83	4.676	0.991	4.661	0.757	5.167	0.991	3.062	0.468
[truncated: 10 more columns]

## Sheet: Supp. Table 5
Supplementary Table 5: Data for all water samples from both Kakamega and Vihiga Counties in Kenya
LIMS Code	Sample Code	Date Sampled	Field Temp	Field Eh uc	Field Eh	Field pH	HCO3- vol	HCO3- read	Field HCO3-	Field Conductivity	Latitude	Longitude	Area/Village	County	Country	Category 1 (ASGM village/Intervention site/Control site)	Method	Category 2: Sample Origin/process	Drinking water?	Category 3a: Potential Exposure type (occupational/non-occupational)	Category 3b; Potential recipient characteristics (predorminantly men; mixed ASGM workers i.e men, women and children; Inadvertent)	Conductivity	DO2	TDS	TDS/Cond	pH	Ca	Mg	Na	K	HCO3-	Total Alk	Cl-	SO42-	NO3-	Cat1	Cat2	Ani1	Ani2	AniTIC	ANiField alk	Cation Total	Anion Total	Balance	S Balance	TIC Balance	Field HCO32- Balance	Br-	NO2-
			°C	mV	mV		ml		mg l-1	µS cm-1												µS cm-1	mg l-1	mg l-1			mg l-1	mg l-1	mg l-1	mg l-1	mg l-1	mg l-1 HCO3-	mg l-1	mg l-1	mg l-1	meq l-1	meq l-1	meq l-1	meq l-1	meq l-1	meq l-1	meq l-1	meq l-1	%	%	%	%	mg l-1	mg l-1
Detection Limits																											0.4	0.003	0.4	0.04
14703-0001	SA001-5-WAWP01	2020-02-26									0.260765	34.7201	Rosterman/Shirere	Kakamega	Kenya	ASGM/Int	Typical ASGM	Washing Pond	NO	OCCUP	Mixed ASGM workers, men, women & in some cases, children	404.6		314.208	0.776588	8.053	40	14.575	20.1	4.49	186.2		10.7627	28.5639	9.51601	4.18458	0.008962	4.10363	0.0401516	4.10363	#REF!	4.19354	4.14378	0.596898	23.8462	0	#REF!	0.107424	0.772979
14703-0002	SA001-4-WAFP01	2020-02-26									0.260203	34.7197	Rosterman/Shirere	Kakamega	Kenya	ASGM/Int	Typical ASGM	Fish Pond	NO	NON	Inadvertent	156.5		126.613	0.80903	7.833	8.8	11.043	6.7	1.53	93.57		3.58179	1.32815	0.0603282	1.67844	0.0224379	1.66328	0.014567	1.66328	#REF!	1.70087	1.67785	0.681526	58.7933	0	#REF!	0.0486777	<0.005
14703-0003	SA001-2-WAWP01	2020-02-26									0.257923	34.72	Rosterman/Shirere	Kakamega	Kenya	ASGM/Int	Typical ASGM	Washing Pond	NO	OCCUP	Mixed ASGM workers, men, women & in some cases, children	369.2		283.403	0.767614	8.205	28.2	29.177	11.4	2.29	163.9		10.047	34.4159	3.9732	4.36263	0.00666586	3.75038	0.0260446	3.75038	#REF!	4.3693	3.77642	7.27842	22.887	0	#REF!	0.134469	0.093241
14703-0004	SA001-4-WASP01	2020-02-26									0.260203	34.7197	Rosterman/Shirere	Kakamega	Kenya	ASGM/Int	Typical ASGM	Spring Water	YES	NON	Inadvertent	210.5		169.072	0.803194	7.969	15.5	12.32	8.7	0.86	118.2		3.42164	1.43983	8.63083	2.18771	0.00325502	2.20301	0.0156437	2.20301	#REF!	2.19097	2.21866	-0.628	45.642	22.6777	#REF!	0.0311866	<0.005
14703-0005	SA001-5-WARV01	2020-02-26									0.260765	34.7201	Rosterman/Shirere	Kakamega	Kenya	ASGM/Int	Typical ASGM	River	YES	OCCUP & NON	Inadvertent, & Mixed ASGM workers, men, women & in some cases, children	135.1		105.699	0.782379	7.9	10.6	6.13	7.2	1.16	69.13		4.08738	1.38149	6.01049	1.37625	0.00602279	1.37406	0.00769341	1.37406	#REF!	1.38227	1.38175	0.0188959	72.3446	0	#REF!	0.063881	0.00821224
14703-0006	SA001-2-WARV01	2020-02-26									0.257923	34.72	Rosterman/Shirere	Kakamega	Kenya	ASGM/Int	Typical ASGM	River	YES	OCCUP & NON	Inadvertent, & Mixed ASGM workers, men, women & in some cases, children	406		305.163	0.751634	7.917	28.3	28.829	11.4	2.33	147.4		2.2566	81.2425	3.40538	4.34001	0.00662684	4.22594	0.0142802	4.22594	#REF!	4.34664	4.24022	1.23928	23.0063	0	#REF!	0.0235415	<0.005
14703-0007	SA001-1-WARV01	2020-02-26									0.257923	34.72	Rosterman/Shirere	Kakamega	Kenya	ASGM/Int	Typical ASGM	River	YES	OCCUP & NON	Inadvertent, & Mixed ASGM workers, men, women & in some cases, children	408.2		305.698	0.748894	7.887	28.3	29.218	11.3	2.27	147.4		2.27905	81.8507	3.08065	4.36614	0.00670172	4.234	0.0138114	4.234	#REF!	4.37284	4.24781	1.45032	22.8684	0	#REF!	0.0224579	<0.005
14703-0008	SA001-1-WAWP01	2020-02-26									0.258245	34.7178	Rosterman/Shirere	Kakamega	Kenya	ASGM/Int	Typical ASGM	Washing Pond	NO	OCCUP	Mixed ASGM workers, men, women & in some cases, children	388		234.703	0.604906	8.052	15.8	12.677	9.6	0.9	105.7		13.0464	72.6657	4.31436	2.27223	0.00327171	3.68295	0.0148655	3.68295	#REF!	2.2755	3.69782	-23.8	43.9463	16.7411	#REF!	0.196435	0.0614666
14703-0009	SA001-5-WAEF01	2020-02-26									0.260677	34.7207	Rosterman/Shirere	Kakamega	Kenya	ASGM/Int	Typical ASGM	Underground water from shafts	YES	OCCUP & NON	Inadvertent, & Mixed ASGM workers, men, women & in some cases, children	294.1		231.331	0.786573	8.04	28.1	12.279	10.8	3.98	152		7.69369	10.6061	5.87242	2.98424	0.00672396	3.02386	0.0278993	3.02386	#REF!	2.99096	3.05176	-1.01	33.4341	16.5488	#REF!	0.069693	0.436631
14703-0010	SA003-2-WASP01	2020-02-26									0.315789	34.6482	Rosterman/Shirere	Kakamega	Kenya	ASGM/Int	Cyanidation plant	Spring Water	YES	NON	Inadvertent	191.2		#VALUE!	#VALUE!	8.093	25.2	5.511	17.3	4.26	86.79		1.33218	20.2864	<0.03	2.5725	0.017933	1.88243	0.0165133	#VALUE!	#REF!	2.59043	1.89895	15.4028	38.6036	#VALUE!	#REF!	0.0366964	0.0320063
14703-0011	SA003-3-WASP01	2020-02-26									0.316464	34.6491	Rosterman/Shirere	Kakamega	Kenya	ASGM/Int	Cyanidation plant	Spring Water	YES	NON	Inadvertent	172.3		123.063	0.714235	7.611	13.4	5.426	11.8	1.58	58.44		1.36017	28.1126	2.94388	1.66888	0.082965	1.62899	0.0119033	1.62899	#REF!	1.75185	1.6409	3.27027	57.0826	0	#REF!	0.0294724	0.00789537
14703-0012	SA004-1-WARV01	2020-02-27									0.251188	34.7236	Rosterman/Shirere	Kakamega	Kenya	ASGM/Int	Cyanidation plant	River	YES	OCCUP & NON	Inadvertent, & Mixed ASGM workers, men, women & in some cases, children	88.4		64.1358	0.725518	7.546	5.2	2.699	3.6	1	44.93		1.98766	0.614006	4.10515	0.663761	0.00635593	0.871474	0.00433664	0.871474	#REF!	0.670117	0.875811	-13.3	149.228	64.6861	#REF!	0.0224557	0.0237858
14703-0013	SA006-1-WASW01	2020-02-27									0.264958	34.729	Rosterman/Shirere/Mukhonje	Kakamega	Kenya	ASGM/Int	Typical ASGM	Shallow Well	YES	NON	Inadvertent	123.5		97.8993	0.792707	7.749	7.5	8.942	3.2	1.24	74.07		0.825484	0.587155	1.53463	1.28101	0.0620112	1.27427	0.00829076	1.27427	#REF!	1.34302	1.28256	2.30252	74.4592	0	#REF!	<0.01	0.00748294
14703-0014	SA007-2-WARV01	2020-02-27									0.211362	34.7295	Ikolomani/Malinya/Shivagala	Kakamega	Kenya	ASGM/Int	Typical ASGM	River	YES	OCCUP & NON	Inadvertent, & Mixed ASGM workers, men, women & in some cases, children	119.5		86.2633	0.721869	7.669	9	3.919	4.9	1.34	57.56		4.16533	1.91012	3.46887	1.01902	0.00643634	1.15663	0.0061057	1.15663	#REF!	1.02546	1.16274	-6.27	97.5174	45.6997	#REF!	0.040791	0.00937291
14703-0015	SA008-3-WASP01	2020-02-27									0.202584	34.715	Ikolomani/Malinya/Shivagala	Kakamega	Kenya	ASGM/Int	Typical ASGM	Spring Water	YES	NON	Inadvertent	122.4		97.3836	0.795618	7.175	9	5.562	7.2	1.16	66.18		2.40418	0.78732	5.09009	1.24967	0.00440726	1.25101	0.00592956	1.25101	#REF!	1.25408	1.25694	-0.11	79.7399	39.8246	#REF!	0.0296743	0.021976
14703-0016	SA009-1-WASW01	2020-02-28									0.189879	34.7357	Ikolomani/Malinya/Shitoli	Kakamega	Kenya	ASGM/Int	Typical ASGM	Shallow Well	YES	NON	Inadvertent	250.9		210.594	0.839356	7.999	27	9.862	10.4	2.23	153.4		3.83398	3.23847	0.62999	2.66829	0.0119367	2.69997	0.00966337	2.69997	#REF!	2.68022	2.70963	-0.55	37.3103	18.5534	#REF!	0.0169766	0.0258647
14703-0017	SA009-2-WASP01	2020-02-28									0.189903	34.7457	Ikolomani/Malinya/Shitoli	Kakamega	Kenya	ASGM/Int	Typical ASGM	Spring Water	YES	NON	Inadvertent	140.4		108.572	0.773308	7.618	10.9	6.344	7.3	1.34	68.74		4.95199	0.993467	8.00296	1.41778	0.0110163	1.41612	0.0070336	1.41612	#REF!	1.4288	1.42315	0.198175	69.9887	0	#REF!	0.0461938	0.0647691
14703-0018	SA010-1-WAWP01	2020-02-28									0.187274	34.7356	Ikolomani/Malinya/Shitoli	Kakamega	Kenya	ASGM/Int	Typical ASGM	Washing Pond	NO	OCCUP	Mixed ASGM workers, men, women & in some cases, children	287.9		225.472	0.783162	8.031	28.8	9.83	12.9	3.97	146		8.72785	3.27926	11.9652	2.90873	0.00574244	2.90043	0.0126915	2.90043	#REF!	2.91448	2.91312	0.0233123	34.3115	0	#REF!	0.0747932	0.114573
14703-0019	SA011-4-WARV01	2020-02-28			0				#DIV/0!		0.189428	34.7403	Ikolomani/Malinya/Lirhembe	Kakamega	Kenya	ASGM/Int	Typical ASGM	River	YES	OCCUP & NON	Inadvertent, & Mixed ASGM workers, men, women & in some cases, children	123.2		98.3594	0.798372	7.727	10.1	4.872	8	0.82	66.94		3.30426	0.834799	3.48834	1.27388	0.00643546	1.26401	0.00796665	1.26401	#REF!	1.28032	1.27197	0.326925	78.1056	0	#REF!	0.0384793	0.0114064
14703-0020	SA011-3-WARV01	2020-02-28			0				#DIV/0!		0.188785	34.7399	Ikolomani/Malinya/Lirhembe	Kakamega	Kenya	ASGM/Int	Typical ASGM	River	YES	OCCUP & NON	Inadvertent, & Mixed ASGM workers, men, women & in some cases, children	138.1		105.16	0.761476	7.736	11.1	5.506	8.7	1.09	70.14		3.61603	0.989668	4.0181	1.41331	0.00497094	1.33702	0.00747164	1.33702	#REF!	1.41828	1.34449	2.67089	70.5078	0	#REF!	0.0399519	0.00717803
14703-0021	SA012-1-WAEF01	2020-02-28			0				#DIV/0!		0.194863	34.7507	Ikolomani/Malinya/Shitochi	Kakamega	Kenya	ASGM/Int	Typical ASGM	Underground water from shafts	YES	OCCUP & NON	Inadvertent, & Mixed ASGM workers, men, women & in some cases, children	145.4		109.87	0.755638	7.694	13.4	4.506	9.5	0.93	68.23		2.86026	1.69986	8.74361	1.4765	0.00272819	1.3754	0.0128078	1.3754	#VALUE!	1.47923	1.38821	3.1741	67.6029	0	#VALUE!	0.0309265	0.0556558
14703-0022	SA012-3-WASW01	2020-02-28			0				#DIV/0!		0.195232	34.7513	Ikolomani/Malinya/Shitochi	Kakamega	Kenya	ASGM/Int	Typical ASGM	Shallow Well	YES	NON	Inadvertent	128.7		112.336	0.872849	7.678	13.2	4.441	9.2	0.89	73.76		2.37562	1.55279	6.91631	1.4471	0.00363292	1.41983	0.00857874	1.41983	#VALUE!	1.45073	1.42841	0.775183	68.9309	0	#VALUE!	0.0281504	<0.005
14703-0022B	SA012-3-WASW01	2020-02-28			0				#DIV/0!		0.195232	34.7513	Ikolomani/Malinya/Shitochi	Kakamega	Kenya	ASGM/Int	Typical ASGM	Shallow Well	YES	NON	Inadvertent	n/a		#VALUE!	#VALUE!	n/a	13.5	4.496	9.1	0.89	n/a	n/a	n/a	n/a	n/a	1.46224	0.00214424	n/a	n/a	#VALUE!	#VALUE!	1.46439	n/a	n/a	n/a	n/a	n/a	n/a	n/a
14703-0023	SA013-3-WASP01	2020-02-29			0				#DIV/0!		0.224908	34.799	Ikolomani/Shing'ondo	Kakamega	Kenya	ASGM/Int	Typical ASGM	Spring Water	YES	NON	Inadvertent	114		88.6153	0.777327	7.538	8.9	4.957	6	0.89	52.36		2.75057	1.14678	11.6109	1.13579	0.0157332	1.14693	0.00413433	1.14693	#VALUE!	1.15152	1.15107	0.0196534	86.8417	0	#VALUE!	0.0458697	<0.005
14703-0024	SA013-3-WASP02	2020-02-29			0				#DIV/0!		0.224848	34.799	Ikolomani/Shing'ondo	Kakamega	Kenya	ASGM/Int	Typical ASGM	Spring Water	YES	NON	Inadvertent	121.1		89.13	0.736003	7.63	9.4	4.965	6.4	0.79	54.15		3.08328	1.30942	9.03229	1.17624	0.0353574	1.14745	0.00438248	1.14745	#VALUE!	1.2116	1.15183	2.52862	82.5358	0	#VALUE!	0.0496111	0.0107609
14703-0025	SA014-2-WASP01	2020-02-29			0				#DIV/0!		0.217707	34.8026	Ikolomani/Shing'ondo	Kakamega	Kenya	ASGM/Int	Typical ASGM	Spring Water	YES	NON	Inadvertent	88.4		71.8805	0.813128	7.548	7	2.644	6.5	1.95	49.97		2.21864	0.380965	1.21694	0.899506	0.0483116	0.909157	0.00532131	0.909157	#VALUE!	0.947817	0.914478	1.79021	105.506	0	#VALUE!	0.0276962	0.0102197
14703-0026	SA014-2-WASP02	2020-02-29			0				#DIV/0!		0.217932	34.8027	Ikolomani/Shing'ondo	Kakamega	Kenya	ASGM/Int	Typical ASGM	Spring Water	YES	NON	Inadvertent	84.9		66.0047	0.77744	7.494	5.9	2.279	6.6	2.39	43.51		2.76776	0.527628	2.03026	0.830185	0.0210992	0.834941	0.0103815	0.834941	#VALUE!	0.851284	0.845322	0.351407	117.47	0	#VALUE!	0.0132879	0.00825297
14703-0027	SA014-3-WAFP01	2020-02-29			0				#DIV/0!		0.218167	34.8026	Ikolomani/Shing'ondo	Kakamega	Kenya	ASGM/Int	Typical ASGM	Fish Pond	NO	NON	Inadvertent	118.9		#VALUE!	#VALUE!	7.731	7.7	2.913	4.9	2.15	68.75		1.79423	<0.05	0.0664648	0.892088	0.0503112	1.1785	0.0111037	#VALUE!	#VALUE!	0.942399	1.1896	-11.6	#VALUE!	#VALUE!	#VALUE!	0.0328632	0.056665
14703-0028	SA015-2-WARV01	2020-02-29			0				#DIV/0!		0.162528	34.761	Ikolomani/Iguhu	Kakamega	Kenya	ASGM/Int	Typical ASGM	River	YES	OCCUP & NON	Inadvertent, & Mixed ASGM workers, men, women & in some cases, children	85		52.4618	0.617198	7.013	2.2	0.584	1.5	0.46	41.55		2.18242	0.61876	3.36661	0.234854	0.00955873	0.809757	0.00691833	0.809757	#VALUE!	0.244413	0.816675	-53.9	409.144	94.2429	#VALUE!	0.0183247	0.00858241
14703-0029	SA015-1-WAWP01	2020-02-29			0				#DIV/0!		0.163814	34.7611	Ikolomani/Iguhu/Savane	Kakamega	Kenya	ASGM/Int	Typical ASGM	Washing Pond	NO	OCCUP	Mixed ASGM workers, men, women & in some cases, children	115.7		70.8482	0.612344	7.197	10.8	2.952	3.3	4.42	24.13		6.51333	16.3461	2.3868	1.03845	0.0104879	0.958056	0.0197646	0.958056	#VALUE!	1.04894	0.977821	3.5091	95.3342	0	#VALUE!	0.373741	0.150935
14703-0030	SA017-2-WAWP01	2020-02-29			0				#DIV/0!		0.105117	34.699	Viyalo	Vihiga	Kenya	ASGM/Int	Typical ASGM	Washing Pond	NO	OCCUP	Mixed ASGM workers, men, women & in some cases, children	461.5		325.841	0.706048	7.888	55.7	13.37	10.2	8.46	107.5		6.13218	115.264	9.21451	4.53975	0.0071667	4.48335	0.0396971	4.48335	#VALUE!	4.54692	4.52305	0.26324	18.028	0	#VALUE!	0.0561304	0.361578
14703-0031	SA017-3-WAWP01	2020-02-29			0				#DIV/0!		0.105629	34.6993	Viyalo	Vihiga	Kenya	ASGM/Int	Typical ASGM	Washing Pond	NO	OCCUP	Mixed ASGM workers, men, women & in some cases, children	1150.6		695.443	0.604417	6.91	57.5	27.221	26.2	16.45	12.56		32.33	499.319	23.8623	6.66976	0.0124237	11.8986	0.0393115	11.8986	#VALUE!	6.68218	11.9379	-28.2	13.0171	5.37054	#VALUE!	0.172352	1.32602
14703-0032	SA018-2-WAWP01	2020-03-01			0				#DIV/0!		0.102553	34.7135	Lunyerere	Vihiga	Kenya	ASGM/Int	Typical ASGM	Washing Pond	NO	OCCUP	Mixed ASGM workers, men, women & in some cases, children	859.3		630.318	0.733525	8.017	87	18.32	47.3	52.75	133.7		22.8985	261.697	6.65177	9.25575	0.0111586	8.39315	0.0805556	8.39315	#VALUE!	9.26691	8.4737	4.47113	9.74003	0	#VALUE!	0.135615	2.35281
14703-0033	SA019-1-WARV01	2020-03-01			0				#DIV/0!		0.157339	34.8178	Indete	Kakamega	Kenya	ASGM/Int	Typical ASGM	River	YES	OCCUP & NON	Inadvertent, & Mixed ASGM workers, men, women & in some cases, children	56.9		39.1614	0.68825	7.184	3.6	1.528	5.1	1.99	19.71		2.25455	0.79506	4.18379	0.578133	0.0193582	0.470686	0.00618481	0.470686	#VALUE!	0.597491	0.47687	11.2272	167.366	0	#VALUE!	0.0238193	0.0194806
14703-0034	SA019-1-WAWP01	2020-03-01			0				#DIV/0!		0.157339	34.8178	Indete	Kakamega	Kenya	ASGM/Int	Typical ASGM	Washing Pond	NO	OCCUP	Mixed ASGM workers, men, women & in some cases, children	301.2		#VALUE!	#VALUE!	7.312	20.7	5.742	18.8	14.39	38.69		<0.05	<0.05	<0.03	2.69134	0.00434417	0.634129	0	#VALUE!	#VALUE!	2.69568	0.634129	61.9	#VALUE!	#VALUE!	#VALUE!	<0.01	<0.005
14703-0035	SA019-2-WAWP01	2020-03-01			0				#DIV/0!		0.156809	34.8182	Indete	Kakamega	Kenya	ASGM/Int	Typical ASGM	Washing Pond	NO	OCCUP	Mixed ASGM workers, men, women & in some cases, children	172.2		105.229	0.611086	7.419	15.7	1.76	6.4	10.42	32.08		5.57676	31.6747	1.61757	1.4732	0.00288374	1.36867	0.0133026	1.36867	#VALUE!	1.47609	1.38197	3.29294	40.3863	0	#VALUE!	0.115093	0.329204
14703-0036	SA019-3-WAWP01	2020-03-01			0				#DIV/0!		0.156392	34.8175	Indete	Kakamega	Kenya	ASGM/Int	Typical ASGM	Washing Pond	NO	OCCUP	Mixed ASGM workers, men, women & in some cases, children	266.8		214.174	0.802752	8.04	36.5	3.293	13.6	2.16	132.2		3.48823	22.167	0.76591	2.73918	0.00591534	2.73903	0.0114483	2.73903	#VALUE!	2.7451	2.75048	-0.098	36.4286	18.1964	#VALUE!	0.0215543	0.085206
14770-0001	SA020-1-WASP01	2020-08-22									0.466543	34.8707	Tande	Kakamega	Kenya	Control	Control	Spring- drinking water	YES	NON	Inadvertent	85.8		71.9665	0.838771	7.294	9.9	3.315	2.5	0.18	47.18		0.99309	0.0699898	7.82844	0.880156	0.00113305	0.929025	0.00151899	0.929025	0.155745	0.881289	0.930544	-2.71854	-2.80796	-2.71854	69.7148	<0.01	0.00717587
14770-0002	SA020-1-WARV01	2020-08-22									0.46604	34.8704	Tande	Kakamega	Kenya	Control	Control	Stream/river water	YES	NON	Inadvertent	70.7		58.6413	0.829438	7.266	8.3	2.381	2	0.54	38.81		1.44587	0.103428	5.061	0.710916	0.00183717	0.760671	0.00193343	0.760671	0.124575	0.712753	0.762605	-3.37897	-3.56494	-3.37897	69.8524	0.0139864	0.00669473
14770-0003	SA021-1-WASP01	2020-08-22									0.195803	34.4876	Eshishebu	Kakamega	Kenya	Control	Control	Spring - drinking water	YES	NON	Inadvertent	157.7		121.85	0.772669	7.291	13.3	3.891	12.2	1.01	69.96		2.57502	14.0411	4.87276	1.5404	0.00704147	1.59022	0.0077287	1.59022	0.443576	1.54744	1.59795	-1.60588	-2.20752	-1.60588	54.8412	0.042847	<0.005
14770-0004	SA021-1-WABH01	2020-08-22									0.195803	34.4876	Shiatsala	Kakamega	Kenya	Control	Control	Borehole - drinking water	YES	NON	Inadvertent	150.7		109.167	0.7244	7.491	16.1	3.03	3.5	6.7	46.29		4.55972	7.57339	21.4139	1.37636	0.00585617	1.39041	0.0173608	1.39041	0.631714	1.38222	1.40777	-0.915676	-1.17147	-0.915676	36.0925	0.0606462	0.0101096
14770-0005	SA022-1-WASW01	2020-08-22									0.497343	35.2785	Elgon View	Eldoret	Kenya	Control	Control	Shallow well- water	YES	NON	Inadvertent	143.7		110.551	0.769317	7.127	6.5	1.358	15.8	7.97	56.31		6.29132	6.28853	10.033	1.32727	0.00353945	1.39316	0.0105701	1.39316	0.470238	1.33081	1.40373	-2.66654	-3.0517	-2.66654	46.9195	0.0566699	<0.005
CERTIFIED REFERENCE MATERIAL DATA - QUALITY CHECKS ON THE WATER DATA
SLRS6 - Cerified Reference Material for River Water
					Selected Elements														Selected Elements				Be	B	Na															Ag	Cd
					BCR-2 (1)	14771			%Accuracy
					Reference value BCR-2				Average value										Reference value SLRS6
14770	SLRS6-1	CRM- Natural Water			BCR-2 (2)	14771													SLRS6-1	CRM- Natural Water
14770	SLRS6-2	CRM- Natural Water			BCR-2 (1)	14704													SLRS6-2	CRM- Natural Water
14770	SLRS6-3	CRM- Natural Water			BCR-2 (2)	14704													SLRS6-3	CRM- Natural Water
					BCR-2 (3)	14704
					BCR-2 (4)	14704
[truncated: 72 more columns]

## Sheet: Supp. Table_6
Supplementary Table 6: Summary water data for both ASGM/intervention sites and the control
	Study Area (ASGM/ NON-ASGM)	ASGM/INT	NON-ASGM	ASGM/INT	NON-ASGM	ASGM/INT	NON-ASGM	ASGM/INT	NON-ASGM	ASGM/INT	NON-ASGM	ASGM/INT	NON-ASGM	ASGM/INT	NON-ASGM	ASGM/INT	NON-ASGM	ASGM/INT	NON-ASGM	ASGM/INT	NON-ASGM	ASGM/INT	NON-ASGM	ASGM/INT	NON-ASGM	ASGM/INT	NON-ASGM	ASGM/INT	NON-ASGM	ASGM/INT	NON-ASGM	ASGM/INT	NON-ASGM	ASGM/INT	NON-ASGM	ASGM/INT	NON-ASGM	ASGM/INT	NON-ASGM	ASGM/INT	NON-ASGM	ASGM/INT	NON-ASGM	ASGM/INT	NON-ASGM	ASGM/INT	NON-ASGM	ASGM/INT	NON-ASGM
	Determinand	Conductivity	Conductivity	pH	pH	Ca	Ca	Mg	Mg	Na	Na	K	K	HCO3-	HCO3-	Cl-	Cl-	SO42-	SO42-	NO3-	NO3-	Cat1	Cat1	Cat2	Cat2	Ani1	Ani1	Ani2	Ani2	Cation Total	Cation Total	Anion Total	Anion Total	Br-	Br-	NO2-	NO2-	HPO42-	HPO42-	F-	F-	Total P	Total P	Total S	Total S	Si	Si	SiO2	SiO2
		µS cm-1	µS cm-1			mg l-1	mg l-1	mg l-1	mg l-1	mg l-1	mg l-1	mg l-1	mg l-1	mg l-1	mg l-1	mg l-1	mg l-1	mg l-1	mg l-1	mg l-1	mg l-1	meq l-1	meq l-1	meq l-1	meq l-1	meq l-1	meq l-1	meq l-1	meq l-1	meq l-1	meq l-1	meq l-1	meq l-1	mg l-1	mg l-1	mg l-1	mg l-1	mg l-1	mg l-1	mg l-1	mg l-1	mg l-1	mg l-1	mg l-1	mg l-1	mg l-1	mg l-1	mg l-1	mg l-1
Drinking water sources in ASGM (n=24) vs control drinking water sources (n=5)	min	56.9	70.7	7.013	7.127	2.2	6.5	0.584	1.358	1.5	2	0.46	0.18	19.71	38.81	0.825484	0.99309	0.380965	0.0699898	0.62999	4.87276	0.234854	0.710916	0.00214424	0.00113305	0.470686	0.760671	0.00413433	0.00151899	0.244413	0.712753	0.47687	0.762605	0.0132879	0.0139864	0.00717803	0.00669473	0.159245	<0.01	0.0670099	0.0258926	0.007	0.009	0.09	0.05	2.82	11.53	6.03283	24.6661
	max	250.9	157.7	7.999	7.491	27	16.1	9.862	3.891	11.8	15.8	2.39	7.97	153.4	69.96	4.95199	6.29132	28.1126	14.0411	11.6109	21.4139	2.66829	1.5404	0.082965	0.00704147	2.69997	1.59022	0.0128078	0.0173608	2.68022	1.54744	2.70963	1.59795	0.0496111	0.0606462	0.0647691	0.0101096	0.252551	<0.01	0.215856	0.311203	0.121	0.113	10.52	4.99	25.38	31.26	54.2954	66.8745
	P25	94.8	85.8	7.54	7.266	7.125	8.3	3.004	2.381	5.325	2.5	0.89	0.54	49.97	46.29	2.21864	1.44587	0.61876	0.103428	2.94388	5.061	0.929385	0.880156	0.00531719	0.00183717	0.909157	0.929025	0.00592956	0.00193343	0.967228	0.881289	0.914478	0.930544	0.0234784	0.0356318	0.00841769	0.0069353	0.182571	<0.01	0.0932302	0.0306379	0.012	0.035	0.3575	0.08	18.9875	13.43	40.62	28.7308
	P50	122.8	143.7	7.624	7.291	9.2	9.9	4.689	3.03	6.9	3.5	1.125	1.01	58.44	47.18	2.75057	2.57502	0.989668	6.28853	4.0181	7.82844	1.26178	1.32727	0.0102875	0.00353945	1.25101	1.39041	0.0070336	0.0077287	1.2672	1.33081	1.25694	1.40373	0.0295734	0.0497584	0.0107609	0.00717587	0.205898	<0.01	0.103782	0.136631	0.017	0.061	0.485	2.27	21.58	16.36	46.1661	34.9989
	P95	184.09	156.3	7.7865	7.4516	15.525	15.54	9.08	3.7758	10.61	15.08	2.254	7.716	89.936	67.23	4.32266	5.945	8.21331	12.7476	9.54801	19.1377	1.81879	1.50759	0.0651542	0.00680441	1.84319	1.55081	0.0120842	0.0160027	1.8911	1.51439	1.85464	1.55991	0.0470481	0.0600497	0.0583898	0.00981627	0.247885	<0.01	0.195689	0.286427	0.1134	0.1078	2.683	4.52	25.1505	28.61	53.8045	61.2054
	GM	118.076	115.681	7.56795	7.29288	8.75465	10.2721	3.95881	2.63226	6.31347	5.07704	1.17409	1.39285	57.9301	50.667	2.56199	2.54165	1.17662	1.37083	3.72452	8.38616	1.09602	1.1198	0.0112771	0.00313706	1.16059	1.16833	0.00709847	0.00529576	1.11663	1.12324	1.16823	1.17512	0.029375	0.0378831	0.0147354	0.00786046	0.200543	<0.01	0.11186	0.091227	0.0250288	0.0318904	0.528251	0.65397	17.4393	17.0152	37.3078	36.4007
	AM	123.989	121.72	7.5715	7.2938	10.0167	10.82	4.64067	2.795	6.94444	7.2	1.27667	3.28	62.5671	51.71	2.76131	3.17301	2.7117	5.6153	4.7284	9.84183	1.21645	1.16702	0.0196921	0.00388146	1.2361	1.2127	0.00749473	0.00782241	1.23614	1.1709	1.24359	1.22052	0.031355	0.0435373	0.0195123	0.00799342	0.205898	<0.01	0.118658	0.138337	0.0434444	0.061	1.07	2.006	19.3661	18.118	41.4299	38.7598
Non drinking water sources in ASGM (n=13)
Washing ponds (n=11)		Conductivity	pH	Ca	Mg	Na	K	HCO3-	Cl-	SO42-	NO3-	Cat1	Cat2	Ani1	Ani2	Cation Total	Anion Total	Balance	Br-	NO2-	HPO42-	F-	Total P	Total S	Si	SiO2	Ba	Sr	Mn	Total Fe	Li	Be	B	Al	Ti	V	Cr	Co	Ni	Cu	Zn	Ga	As	Se	Rb	Y	Zr	Nb	Mo
	min	115.7	6.91	7.7	1.76	3.3	0.9	12.56	1.79423	1.32815	0.0603282	0.892088	0.00288374	0.634129	0.0111037	0.942399	0.634129	-28.2	0.0215543	0.056665	0.0948314	0.0893756	0.01	0.13	2.12	4.53532	11.22	59	1.6	2.1	7	<0.08	56	3.1	0.3	0.1	0.13	0.029	1.33	0.3	2.7	0.06	0.41	0.08	0.24	0.012	0.02	0.01	0.5
	max	1150.6	8.205	87	29.177	47.3	52.75	186.2	32.33	499.319	23.8623	9.25575	0.0503112	11.8986	0.0805556	9.26691	11.9379	61.9	0.373741	2.35281	0.0948314	0.591444	0.067	101.38	38.62	82.6198	174.73	394.9	1648.9	882.7	34	<0.08	77	230.7	6.1	12.66	2.95	95.144	218.01	4.7	206.4	0.22	863.94	1.17	32.62	1.585	0.48	0.09	20.8
	P25	172.2	7.419	15.7	3.293	6.7	2.16	38.69	5.07802	19.2565	1.40466	1.67844	0.00574244	1.36867	0.0131498	1.70087	1.38197	-0.098	0.0542672	0.0892235	0.0948314	0.176873	0.0175	1.31	6.67	14.2691	23.75	88.9	107.7	7.7	8.25	<0.08	61.25	8.6	0.4	0.26	0.2325	0.662	3.04	0.8	4	0.085	1.21	0.1	2.14	0.068	0.06	0.01	0.9
	P50	301.2	7.888	28.2	11.043	11.4	4.42	105.7	7.62059	31.6747	4.14378	2.73918	0.0071667	2.90043	0.017315	2.7451	2.91312	0.596898	0.111258	0.150935	0.0948314	0.217267	0.038	10.65	8.68	18.5691	39.2	135.2	239	11.1	9.5	<0.08	66.5	14.5	0.7	0.78	0.495	1.518	4.81	1.6	4.6	0.11	7.75	0.19	5.41	0.097	0.145	0.015	2.1
	P95	975.82	8.1138	69.3	28.0034	34.64	30.97	172.82	27.1427	380.508	17.3189	7.70415	0.0335872	9.79533	0.0583334	7.71607	9.85939	29.1271	0.276223	1.83942	0.0948314	0.555648	0.0658	100.87	37.492	80.2066	123.076	362.44	1132.12	575.32	32.5	<0.08	75.95	152.34	5.06	12.396	2.6585	41.3252	98.886	4.46	89.64	0.209	468.282	1.164	25.294	1.1866	0.4275	0.0795	16.6
	GM	308.248	7.73519	24.6515	8.44814	11.5292	5.01525	74.4672	7.73	33.1869	2.38485	2.77217	0.00836268	2.65681	0.0218855	2.79264	2.67713	#NUM!	0.0928952	0.237777	0.0948314	0.245072	0.0297635	7.34112	10.2207	21.865	35.6856	146.339	139.447	18.7283	12.9871	<0.08	65.6658	18.7179	0.856585	0.983498	0.491338	1.55864	6.41117	1.46689	6.52455	0.113237	7.87453	0.252608	4.33028	0.145236	0.113298	0.0205977	2.43753
	AM	388.646	7.74523	31.7846	11.7595	14.7231	9.56769	95.7677	10.4082	98.7929	6.19954	3.43893	0.0116747	3.6734	0.0269586	3.45061	3.69828	1.40912	0.122429	0.518607	0.0948314	0.283551	0.0365714	26.2131	14.7185	31.4872	47.93	175.608	385.046	109.9	16	<0.08	66.5	40.8462	1.68	2.93615	0.803333	9.16285	22.5946	2.03846	20.7692	0.13	89.5292	0.403077	9.17308	0.319231	0.183333	0.0325	4.83636
Fish ponds in ASGM (n=2)		Conductivity	pH	Ca	Mg	Na	K	HCO3-	Cl-	SO42-	NO3-	Cat1	Cat2	Ani1	Ani2	Cation Total	Anion Total	Br-	NO2-	HPO42-	F-	Total P	Total S	Si	SiO2	Ba	Sr	Mn	Total Fe	Li	Be	B	Al	Ti	V	Cr	Co	Ni	Cu	Zn	Ga	As	Se	Rb	Y	Zr	Nb	Mo	Ag
	min	118.9	7.731	7.7	2.913	4.9	1.53	68.75	1.79423	1.32815	0.0603282	0.892088	0.0224379	1.1785	0.0111037	0.942399	1.1896	0.0328632	0.056665	0.0948314	0.179717	0.015	0.13	8.23	17.6064	39.2	83.7	22.2	370.4	<7	<0.08	<53	8.6	6.1	0.23	0.13	0.621	1.33	0.5	4.7	<0.05	0.89	0.09	5.41	0.087	0.48	0.09	0.5	<0.05
	max	156.5	7.833	8.8	11.043	6.7	2.15	93.57	3.58179	1.32815	0.0664648	1.67844	0.0503112	1.66328	0.014567	1.70087	1.67785	0.0486777	0.056665	0.0948314	0.227608	0.043	0.69	21.28	45.5243	43.21	101.7	787.6	882.7	<7	<0.08	<53	230.7	6.1	4.37	2.95	2.312	5.87	4.3	6.3	<0.05	3.13	0.15	5.89	0.31	0.48	0.09	0.7	<0.05
	P25	128.3	7.7565	7.975	4.9455	5.35	1.685	74.955	2.24112	1.32815	0.0618624	1.08867	0.0294062	1.29969	0.0119695	1.13202	1.31166	0.0368168	0.056665	0.0948314	0.19169	0.022	0.27	11.4925	24.5859	40.2025	88.2	213.55	498.475	<7	<0.08	<53	64.125	6.1	1.265	0.835	1.04375	2.465	1.45	5.1	<0.05	1.45	0.105	5.53	0.14275	0.48	0.09	0.55	<0.05
	P50	137.7	7.782	8.25	6.978	5.8	1.84	81.16	2.68801	1.32815	0.0633965	1.28526	0.0363746	1.42089	0.0128353	1.32164	1.43373	0.0407705	0.056665	0.0948314	0.203663	0.029	0.41	14.755	31.5654	41.205	92.7	404.9	626.55	<7	<0.08	<53	119.65	6.1	2.3	1.54	1.4665	3.6	2.4	5.5	<0.05	2.01	0.12	5.65	0.1985	0.48	0.09	0.6	<0.05
	P95	154.62	7.8279	8.745	10.6365	6.61	2.119	92.329	3.49242	1.32815	0.066158	1.63912	0.0489175	1.63904	0.0143938	1.66295	1.65343	0.047887	0.056665	0.0948314	0.225213	0.0416	0.662	20.6275	44.1284	43.0095	100.8	749.33	857.085	<7	<0.08	<53	219.595	6.1	4.163	2.809	2.22745	5.643	4.11	6.22	<0.05	3.018	0.147	5.866	0.29885	0.48	0.09	0.69	<0.05
	GM	136.411	7.78183	8.23165	5.67171	5.72975	1.8137	80.2056	2.53507	1.32815	0.0633222	1.22365	0.0335988	1.40006	0.012718	1.26606	1.41279	0.0399963	0.056665	0.0948314	0.20225	0.0253969	0.2995	13.2338	28.3111	41.1562	92.2621	132.23	571.797	<7	<0.08	<53	44.5423	6.1	1.00255	0.619274	1.19823	2.79412	1.46629	5.44151	<0.05	1.66904	0.11619	5.6449	0.164225	0.48	0.09	0.591608	<0.05
	AM	137.7	7.782	8.25	6.978	5.8	1.84	81.16	2.68801	1.32815	0.0633965	1.28526	0.0363746	1.42089	0.0128353	1.32164	1.43373	0.0407705	0.056665	0.0948314	0.203663	0.029	0.41	14.755	31.5654	41.205	92.7	404.9	626.55	<7	<0.08	<53	119.65	6.1	2.3	1.54	1.4665	3.6	2.4	5.5	<0.05	2.01	0.12	5.65	0.1985	0.48	0.09	0.6	<0.05
[truncated: 100 more columns]

## Sheet: Supp. Table _7
Supplementary Table 7: Exposure parameters used in the health risk estimation for ingestion, inhalation and dermal pathways for soil, sediment and water
Exposure Route	Code	Parameter Definition and Code	Unit	Value		References
				Children	Adults
General Parameters	c	As, Pb, Hg, Cr, Cd, Ni concentration in soil,/sediment/water	mg/kg; mg/L	-	-	This study
	EF	Exposure frequency	days/year	350	350	(Gerba, 2019; Means, 1989)
	ED	Exposure duration	Years	6	30	(Gerba, 2019; Means, 1989; WHO, 2020)
	AT	Average time period for non-carcinogens	Days	ED*365 = 2,190	ED*365 = 10,950
		Average time period for carcinogens	Days	66.7*365 = 24,346	66.7*365= 24,346
	BW	Average body weight of exposed individual	Kilograms	15	70	(Means, 1989)
	SF	Cancer slope factor	chemical-specific, (mg/kg-day)-1	-	-	(Gerba, 2019; Means, 1989)
Ingestion	Ring	Average daily ingestion Rate soil	mg/day	200	100	(Gerba, 2019; Means, 1989; von Lindern, Spalinger, Stifelman, Stanek, & Bartrem, 2016)
		Average daily ingestion rate for water	L/day	0.78	1.488	(Nyambura, Hashim, Chege, Tokonami, & Omonya, 2020)
	CF	Conversion Factor - soil	kg/mg	1 x 10-6	1 x 10-6	(Gerba, 2019; Means, 1989; USEPA, 2004)
		Conversion Factor - water	L/cm3	0.001 L/cm3	0.001 L/cm3
Dermal	SA	Skin surface area available for contact	cm2	2800	5700
	FE	Dermal exposure ratio	Unitless	0.61	0.61	(Kamunda, Mathuthu, & Madhuku, 2016)
	AF	Ski adherence factor	mg/cm2	0.07	0.2
	ABS	Dermal absorption factor (chemical specific)	Unitless	0.03 for As,	0.03 for As,	(USEPA, 2004)
				0.001 for other metals	0.001 for other metals
	Kp	Chemical specific dermal permeability	cm/hour	10-3As, Hg, Cr, Cd;10-4 Pb; 2 * 10-4 Ni	10-3As, Hg, Cr, Cd;10-4 Pb; 2 * 10-4 Ni	(USEPA, 2004)
		coefficient in water measured at 25 °C
	ET	Exposure time considered during	hours/ event	0.58	0.58	(USEPA, 2004)
		Showering/bathing and washing activities
Inhalation	Rinh	Inhalation Rate	m3/day	7.6	20	(Chonokhuu et al., 2019)
	PEF	Particulate Emission Factor	m3/kg	1.36*109	1.36*109	(Chonokhuu et al., 2019; USEPA, 2004)

[truncated: 5 more sheets: Supp. Table_8, Supp. Table 9, Supl. Table_10, Supp. Table_11, Supplementary Table 12]
